# Supplementary material for: Exploration of the combined role of immune checkpoints and immune cells in the diagnosis and treatment of ankylosing spondylitis: a preliminary study immune checkpoints in ankylosing spondylitis
Source: Arthritis Res Ther. 2024 Jun 4;26:115. doi: 10.1186/s13075-024-03341-6 (PMC11149331; doi:10.1186/s13075-024-03341-6)
Supplement: Supplementary file 2 — Supplementary Material 2 [file 13075_2024_3341_MOESM2_ESM.xlsx]

## Sheet: 391 DEPs
391 DEPs	logFC	AveExpr	t	P.Value	adj.P.Val	B
A0A2S1CVU8	10.4835	22.6426	9.11947	2.27946e-05	0.0795305	2.17706
HLA-DMB	-3.8539	21.0834	-7.02393	0.000137961	0.194383	1.0526
S6B2A6	7.90462	22.3432	6.71501	0.00018628	0.194383	0.843842
A0A2I8B3A5	4.5641	20.446	6.51928	0.000226528	0.194383	0.704781
A0A173GMX0	6.57755	20.5655	6.25706	0.000296419	0.194383	0.509784
MRPL38	-3.33331	19.6079	-6.14231	0.000334279	0.194383	0.421213
N1NUT7	-3.25824	20.8559	-5.34271	0.000808635	0.285357	-0.254747
FBLL1	-3.227	20.1769	-5.21297	0.000940713	0.285357	-0.374668
SEC11L3	-4.05296	21.6494	-5.18374	0.000973633	0.285357	-0.402092
PRKAG1	-3.9334	20.0772	-5.18158	0.000976117	0.285357	-0.404125
A8K7N0	-4.09196	21.0608	-5.17213	0.000987063	0.285357	-0.41303
V<kappa>1	4.21447	24.473	5.15694	0.00100493	0.285357	-0.427371
MTR	-3.414	19.9179	-5.06164	0.00112556	0.285357	-0.518329
HEL-68	-3.43861	20.2155	-5.04731	0.00114503	0.285357	-0.532139
UBE2G2	-2.91217	20.523	-4.88184	0.00139882	0.325366	-0.694415
A0A2U8J8R0	-2.92062	19.1824	-4.74527	0.00165502	0.33022	-0.832138
BRK1	3.33688	19.9044	4.69654	0.00175853	0.33022	-0.882117
TOM1	3.77157	21.3206	4.69484	0.00176227	0.33022	-0.883867
Q6FH10	2.97969	27.6077	4.67866	0.00179827	0.33022	-0.900566
NF2	-3.60797	20.0256	-4.42768	0.00247309	0.376416	-1.16587
CD97	-2.87735	18.7341	-4.42396	0.00248494	0.376416	-1.16989
Q9BWU5	5.71137	21.1652	4.38314	0.0026195	0.376416	-1.21419
SPCS1	-4.54807	22.0984	-4.37765	0.0026382	0.376416	-1.22017
H1FX	2.77332	23.3706	4.35159	0.0027289	0.376416	-1.24864
HMBS	3.28292	22.5607	4.35042	0.00273305	0.376416	-1.24992
PPBP	3.51436	19.7504	4.33044	0.00280505	0.376416	-1.27184
Q15149-8	-2.33852	19.5671	-4.26743	0.00304588	0.381246	-1.34146
NQO1	3.19875	20.259	4.21244	0.00327447	0.381246	-1.40282
LIPE	6.20957	22.2531	4.20378	0.00331214	0.381246	-1.41254
TMEM256	-3.00255	19.6567	-4.18746	0.0033844	0.381246	-1.43088
HEL-S-90n	-2.80316	19.7239	-4.18679	0.0033874	0.381246	-1.43163
GRB2	-3.32082	20.0077	-4.12588	0.00367289	0.40046	-1.50056
A0A2U7N9Q5	-3.34152	22.0063	-4.09188	0.00384348	0.406361	-1.53932
TOR1A	-2.36803	19.7497	-4.06492	0.0039849	0.408921	-1.57022
SDF2	-3.22616	21.4173	-4.01985	0.004234	0.417845	-1.62217
Q8N5F4	-3.79836	20.5865	-3.99694	0.00436701	0.417845	-1.64872
ITGA2B	4.34601	20.2213	3.98212	0.0044555	0.417845	-1.66595
HEL-S-108	-3.99393	21.1155	-3.96648	0.00455091	0.417845	-1.68417
PREP	-5.51282	25.683	-3.92108	0.0048408	0.427065	-1.73733
SPCS3	-2.3637	23.2118	-3.91067	0.00490999	0.427065	-1.74956
G3V1N2	5.29263	23.7325	3.86089	0.00525615	0.427065	-1.80837
GAA	-2.52244	26.3181	-3.82448	0.00552593	0.427065	-1.85166
GALC	-2.42324	20.1829	-3.8194	0.00556469	0.427065	-1.85771
DKFZp686H1812	2.26331	19.3067	3.81779	0.00557712	0.427065	-1.85964
TMED9	-3.34846	23.0974	-3.78937	0.00580022	0.427065	-1.89362
PF4	2.3663	26.3113	3.77992	0.00587652	0.427065	-1.90495
ANK1	2.91405	28.1303	3.74813	0.00614133	0.427065	-1.94321
DMTN	3.23102	19.6658	3.68709	0.00668624	0.427065	-2.01712
LMF2	-3.96883	21.4574	-3.67714	0.00677994	0.427065	-2.02924
H6PD	-2.77984	23.8312	-3.66807	0.00686654	0.427065	-2.04029
INPP1	-2.40032	21.0302	-3.64598	0.00708245	0.427065	-2.06728
AZU1	2.64629	25.0714	3.63667	0.00717553	0.427065	-2.07867
D6MJK1	-3.09735	21.24	-3.63251	0.00721761	0.427065	-2.08377
ECHDC3	4.35512	21.4141	3.62628	0.00728113	0.427065	-2.09141
PRPF4	-2.24313	19.4057	-3.61805	0.00736582	0.427065	-2.1015
DEGS1	2.15964	18.5297	3.60619	0.00748989	0.427065	-2.11609
HPGD	-2.12917	19.1185	-3.58464	0.00772097	0.427065	-2.14263
Q8NFZ7	3.05015	20.4334	3.5764	0.00781133	0.427065	-2.1528
PLD3	-3.57908	22.1898	-3.56883	0.00789535	0.427065	-2.16216
ADD2	2.78695	22.5926	3.55838	0.00801292	0.427065	-2.17509
IGKV2-24	-2.49438	21.2748	-3.48668	0.00887201	0.427065	-2.26429
HSPA12B	3.24803	18.8458	3.47381	0.00903631	0.427065	-2.28038
HEXA	-2.22684	19.3791	-3.45508	0.00928132	0.427065	-2.30386
B4DI68	-2.53098	20.0942	-3.43671	0.00952848	0.427065	-2.32694
HIST2H3PS2	2.0714	26.6792	3.42883	0.00963661	0.427065	-2.33685
GPD1	3.43948	24.7536	3.42498	0.00968994	0.427065	-2.3417
HEL117	-2.42443	20.2816	-3.39764	0.0100777	0.427065	-2.37619
Q9P1C5	3.01137	19.5011	3.38865	0.0102089	0.427065	-2.38756
SPON1	-3.34099	21.2247	-3.38588	0.0102497	0.427065	-2.39107
NARS	-3.11453	23.2514	-3.38053	0.0103289	0.427065	-2.39784
DNMBP	-2.19253	22.3673	-3.36653	0.0105392	0.427065	-2.41558
EIF3M	-2.2173	21.9842	-3.36495	0.0105633	0.427065	-2.41759
ADH1B	3.63936	27.618	3.36288	0.0105949	0.427065	-2.42022
DYNLT3	-2.17411	19.868	-3.34937	0.0108034	0.427065	-2.43738
P02549	2.88194	27.7383	3.33823	0.0109785	0.427065	-2.45154
DBN1	-2.05146	19.8913	-3.33613	0.0110119	0.427065	-2.45422
TMCO1	-2.47119	18.5398	-3.32942	0.0111193	0.427065	-2.46277
VAPA	-2.51981	21.4584	-3.32813	0.01114	0.427065	-2.4644
PGM3	-3.6785	23.1548	-3.32641	0.0111679	0.427065	-2.4666
PNPO	-2.08797	19.2463	-3.32086	0.0112578	0.427065	-2.47367
ARF4	-3.42995	23.5092	-3.32029	0.0112672	0.427065	-2.47441
P11277	3.17725	27.1009	3.29886	0.0116225	0.427065	-2.50177
FGGY	-2.33724	19.3001	-3.28625	0.011837	0.427065	-2.5179
SDSL	-2.3548	20.8	-3.28427	0.0118711	0.427065	-2.52044
C14orf166	-2.52608	24.1048	-3.28345	0.0118852	0.427065	-2.52148
KMT2A	2.16683	19.3557	3.27067	0.012108	0.427065	-2.53787
VPS26A	-2.08881	25.2923	-3.26111	0.0122775	0.427065	-2.55014
HEL-S-130P	-2.9246	26.1025	-3.25785	0.0123358	0.427065	-2.55432
STAT6	-3.18866	21.3997	-3.2569	0.0123529	0.427065	-2.55554
STIM1	-2.56201	19.6883	-3.2468	0.0125358	0.427065	-2.56852
ADPGK	-3.03898	21.822	-3.23521	0.0127495	0.427065	-2.58344
FIS1	-2.16192	19.6271	-3.21774	0.0130786	0.427065	-2.60595
LEPREL2	-2.82681	21.3691	-3.21737	0.0130857	0.427065	-2.60643
EXOG	-1.97623	19.8377	-3.21106	0.0132067	0.427065	-2.61456
MSR1	-2.24339	21.862	-3.19867	0.0134483	0.427065	-2.63058
SRP54	-2.9724	22.152	-3.17975	0.0138257	0.427065	-2.65505
FABP4	4.75686	21.3333	3.1681	0.0140639	0.427065	-2.67015
TRIM23	-2.45679	21.021	-3.16164	0.0141977	0.427065	-2.67853
FBLN5	-2.64455	20.8759	-3.15462	0.0143447	0.427065	-2.68764
PA2G4	2.36957	21.5957	3.1529	0.014381	0.427065	-2.68987
TBXAS1	-3.02132	22.9354	-3.14849	0.0144744	0.427065	-2.6956
TIMM13	-2.30296	20.403	-3.14038	0.014648	0.427065	-2.70615
PSMB8	-2.07674	23.4388	-3.13977	0.0146611	0.427065	-2.70694
SYBL1	-2.1132	19.7598	-3.13155	0.0148392	0.427065	-2.71763
SMARCA5	-2.25486	20.9505	-3.12884	0.0148984	0.427065	-2.72115
ITGB5	-2.5884	20.7788	-3.1286	0.0149038	0.427065	-2.72147
MRPS2	-1.96226	19.1259	-3.12836	0.0149091	0.427065	-2.72178
HBA1	5.42094	21.02	3.12022	0.0150888	0.427065	-2.73239
EMC2	-2.14477	23.1534	-3.1192	0.0151113	0.427065	-2.73371
PAPSS1	-3.76534	22.1948	-3.11587	0.0151857	0.427065	-2.73805
IL4I1	-3.11742	20.3207	-3.11321	0.0152451	0.427065	-2.74151
TUBB	-2.05645	27.1438	-3.10579	0.0154128	0.427065	-2.75119
GFM1	-3.67127	20.971	-3.09865	0.0155758	0.427065	-2.76051
SCAMP3	-2.94221	20.8804	-3.0949	0.0156623	0.427065	-2.76541
MRPL51	-2.24915	18.4886	-3.09189	0.0157318	0.427065	-2.76933
MARCKS	-2.46872	22.0543	-3.08367	0.015924	0.427065	-2.78009
A0A288QCU4	-3.81026	20.9652	-3.07374	0.0161591	0.427065	-2.79307
FUCA1	-3.94489	22.5052	-3.06696	0.0163218	0.427065	-2.80194
IAH1	-3.07112	22.8834	-3.06173	0.0164484	0.427065	-2.80879
TUBB3	-3.86483	23.3568	-3.06036	0.0164817	0.427065	-2.81058
Q0ZCI9	3.20803	20.0482	3.05736	0.0165551	0.427065	-2.81452
RBFOX2	-1.97912	19.9465	-3.0485	0.0167735	0.427065	-2.82613
LRRN1	2.83834	18.9493	3.04639	0.0168259	0.427065	-2.82889
FAF2	-1.76352	21.2946	-3.04331	0.0169029	0.427065	-2.83294
PABPC4	-2.01606	23.1393	-3.04315	0.0169069	0.427065	-2.83315
A2J1N8	3.53791	21.7307	3.03723	0.0170557	0.427065	-2.84092
STUB1	-2.30849	19.934	-3.03624	0.0170807	0.427065	-2.84222
LEPRE1	-4.62594	24.6144	-3.03602	0.0170863	0.427065	-2.8425
OGN	2.02598	27.3784	3.036	0.0170868	0.427065	-2.84253
HLA-DPA1	-3.20873	20.5234	-3.03374	0.017144	0.427065	-2.84549
KDELC2	-2.51363	20.1024	-3.01896	0.0175239	0.427065	-2.86492
B5ANL9	3.22146	19.1918	3.01437	0.0176437	0.427065	-2.87096
SETD7	-2.95744	21.8728	-3.0138	0.0176585	0.427065	-2.8717
RPL18A	-2.98615	24.2813	-3.00494	0.0178923	0.427065	-2.88336
FKBP9	-2.21165	21.4239	-3.00122	0.0179914	0.427065	-2.88826
ABHD12	-2.1426	22.1984	-3.00114	0.0179935	0.427065	-2.88837
H1F0	2.7365	24.0989	2.99666	0.0181138	0.427065	-2.89427
HIST1H1E	4.39604	26.4606	2.9889	0.0183239	0.427065	-2.9045
ICAM1	-2.24913	20.7886	-2.96804	0.0189013	0.427065	-2.93201
LYPLA2	-3.37727	23.3008	-2.96561	0.0189698	0.427065	-2.93522
HSD17B11	-1.79155	22.8424	-2.96189	0.0190753	0.427065	-2.94014
HIST1H1C	3.23206	19.7567	2.95887	0.0191612	0.427065	-2.94413
TRNT1	-2.31505	23.1568	-2.95736	0.0192043	0.427065	-2.94612
TSNAX	-2.77332	20.7996	-2.9537	0.0193094	0.427065	-2.95096
CPVL	-1.97979	24.0667	-2.948	0.0194741	0.427065	-2.9585
PLOD3	-3.16292	20.5859	-2.94126	0.0196706	0.427065	-2.9674
PIG59	-2.97253	20.73	-2.93896	0.0197382	0.427065	-2.97045
FARP1	-2.59669	20.2032	-2.93543	0.0198425	0.427065	-2.97512
LEPREL4	-3.045	21.4172	-2.93471	0.0198639	0.427065	-2.97608
C1GALT1	-1.93385	19.6527	-2.92935	0.0200232	0.427065	-2.98317
ST1A5	-1.91855	25.0115	-2.92486	0.0201579	0.427065	-2.98911
HSD17B4	-1.75969	26.1098	-2.92195	0.0202457	0.427065	-2.99297
A0A024RDT5	-2.54791	19.4705	-2.91734	0.0203858	0.427065	-2.99909
B7Z5V6	-2.921	22.5854	-2.91403	0.0204866	0.427065	-3.00347
DDX1	-2.87992	24.2419	-2.9133	0.020509	0.427065	-3.00444
TPP1	-1.91797	27.3309	-2.90252	0.0208422	0.427065	-3.01874
SLFN5	-2.19252	19.6092	-2.90057	0.0209032	0.427065	-3.02133
XPOT	-1.61472	20.2037	-2.89669	0.0210247	0.427065	-3.02647
Q96T46	4.24682	19.7882	2.89389	0.0211128	0.427065	-3.03019
A0A2P9AMB6	4.75405	24.2501	2.89064	0.0212159	0.427065	-3.03451
CNN2	-2.47118	22.7625	-2.88609	0.0213609	0.427065	-3.04055
HEL-S-77	-3.12247	20.2636	-2.88546	0.0213811	0.427065	-3.04139
GNPDA1	-2.21096	18.9703	-2.88476	0.0214034	0.427065	-3.04232
IGHV3-72	-1.73336	19.669	-2.88285	0.0214647	0.427065	-3.04486
Q14484	3.07246	19.6866	2.88041	0.0215434	0.427065	-3.0481
STT3B	-2.89779	22.3568	-2.87544	0.021704	0.427065	-3.0547
RPN2	-2.91794	26.0453	-2.87502	0.0217178	0.427065	-3.05526
PLIN4	4.74393	22.4722	2.87341	0.0217702	0.427065	-3.0574
VPS52	-3.99435	22.758	-2.87273	0.0217925	0.427065	-3.05831
GYS1	2.01873	19.6424	2.8631	0.0221093	0.427065	-3.07112
HEL-S-97n	-1.95303	22.7999	-2.86256	0.0221271	0.427065	-3.07183
GGACT	2.99371	20.2173	2.86209	0.0221428	0.427065	-3.07246
FMOD	2.25932	24.1301	2.86124	0.022171	0.427065	-3.07359
POFUT2	-2.76778	21.7501	-2.85807	0.0222766	0.427065	-3.07781
CPT2	-3.38659	20.2568	-2.84583	0.0226895	0.427065	-3.09411
TMEM263	-2.5178	20.5655	-2.83947	0.0229069	0.427065	-3.10258
FNTA	-2.17593	20.2244	-2.83845	0.022942	0.427065	-3.10393
NLN	-2.79067	20.7554	-2.83552	0.0230433	0.427065	-3.10784
COX7A2	-2.17848	24.1907	-2.83386	0.0231005	0.427065	-3.11005
GLT8D2	-2.76543	21.5761	-2.83179	0.0231727	0.427065	-3.11281
Q10567-2	-2.59033	23.5865	-2.83045	0.0232195	0.427065	-3.1146
PFDN5	-1.9516	20.5109	-2.82971	0.0232451	0.427065	-3.11558
GNG5	-2.80618	20.9643	-2.82868	0.0232812	0.427065	-3.11696
PRKDC	-2.38316	25.4142	-2.82784	0.0233106	0.427065	-3.11808
FCER1G	-2.0934	20.5587	-2.82381	0.0234519	0.427065	-3.12345
WLS	-1.98796	19.1302	-2.82316	0.0234751	0.427065	-3.12432
SHOC2	-1.5437	18.4751	-2.82198	0.0235165	0.427065	-3.12589
UQCRB	-2.00247	22.2321	-2.8218	0.023523	0.427065	-3.12613
B3VL28	3.69479	19.3681	2.82116	0.0235458	0.427065	-3.12699
DPP7	-2.65556	23.8264	-2.81453	0.0237814	0.427065	-3.13583
UBADC1	2.37958	22.5916	2.81165	0.0238846	0.427065	-3.13968
CYP1B1	-3.56881	24.6312	-2.80949	0.0239624	0.427065	-3.14256
COMMD4	-2.18945	20.7294	-2.8037	0.0241719	0.427065	-3.15029
PON2	-2.46294	22.0417	-2.80323	0.0241891	0.427065	-3.15092
SERPINB6	-3.53984	24.7621	-2.80197	0.0242348	0.427065	-3.1526
EIF2A	-2.45057	22.1542	-2.80156	0.02425	0.427065	-3.15315
Q86U75	-3.0821	21.101	-2.8004	0.0242924	0.427065	-3.1547
DKFZp686N02209	-3.08377	21.3574	-2.79948	0.0243258	0.427065	-3.15592
FAM162A	-1.61749	20.0617	-2.79437	0.0245137	0.427065	-3.16275
A0A1S5UZ39	2.1243	32.5934	2.78892	0.0247156	0.427065	-3.17003
K4EN30	4.97582	19.6766	2.78775	0.0247592	0.427065	-3.1716
A8K8U3	-2.04356	18.7802	-2.78305	0.024935	0.427065	-3.17788
LUM	1.80266	28.7636	2.77186	0.0253589	0.427065	-3.19284
SSR4	-2.52323	25.3729	-2.76485	0.0256284	0.427065	-3.20223
EPB41	1.90997	25.8039	2.76254	0.0257177	0.427065	-3.20531
ERGIC3	-2.22961	20.2765	-2.76166	0.0257518	0.427065	-3.20649
PC4	-2.53345	21.8797	-2.75722	0.0259248	0.427065	-3.21243
B3KX06	2.26863	19.2441	2.7563	0.0259611	0.427065	-3.21367
TMEM113	-2.1841	20.4242	-2.7545	0.0260314	0.427065	-3.21608
NAGK	-1.8484	25.9147	-2.74943	0.0262313	0.427065	-3.22287
HSPG2	2.18669	22.771	2.74826	0.0262776	0.427065	-3.22443
TMEM165	-2.31489	19.0235	-2.74255	0.0265052	0.427065	-3.23208
CHTOP	2.3954	19.1533	2.73958	0.0266243	0.427065	-3.23606
A0A2P9AE27	3.25023	19.7342	2.73329	0.0268783	0.427065	-3.24449
c371H6.2	-2.37632	21.6612	-2.73119	0.0269635	0.427065	-3.2473
MCTS1	-2.00463	19.9296	-2.72577	0.0271853	0.427065	-3.25457
HNRNPUL1	-2.22826	22.2997	-2.7244	0.0272417	0.427065	-3.25641
GBA	-2.33351	19.9446	-2.7243	0.0272456	0.427065	-3.25654
EXOC4	-2.796	20.9571	-2.72248	0.0273209	0.427065	-3.25899
APOL2	-2.77778	22.109	-2.72127	0.027371	0.427065	-3.26061
RPA3	-3.13785	22.3381	-2.7209	0.027386	0.427065	-3.2611
PRCP	-2.01611	25.1123	-2.72	0.0274234	0.427065	-3.26231
ARCN1	-2.11008	24.8335	-2.71904	0.0274632	0.427065	-3.2636
GLOD4	2.33219	19.3978	2.71211	0.0277525	0.427065	-3.2729
COMMD3	-3.30497	21.4142	-2.69915	0.0283015	0.427065	-3.29028
hCG_23341	-3.26427	22.2963	-2.69834	0.0283364	0.427065	-3.29138
PTK7	-2.26567	20.8435	-2.69819	0.0283429	0.427065	-3.29158
ARF6	-2.75375	22.6684	-2.69744	0.0283751	0.427065	-3.29259
H6VRG2	-2.15504	19.4997	-2.69703	0.0283926	0.427065	-3.29313
Q8IWP6	-1.57443	26.0293	-2.69589	0.0284417	0.427065	-3.29467
MRPL22	-1.70401	19.5475	-2.69578	0.0284464	0.427065	-3.29481
UAP1L1	-2.43364	24.0094	-2.69183	0.0286167	0.427065	-3.30011
LARP1B	2.30344	19.1302	2.69176	0.02862	0.427065	-3.30021
HEL-S-10	1.83851	27.6932	2.69124	0.0286423	0.427065	-3.3009
scFv	-2.60724	20.4234	-2.68312	0.0289967	0.429189	-3.31181
SAR1B	-2.04165	20.1699	-2.6795	0.0291559	0.429189	-3.31667
NUDT21	-2.26292	21.8151	-2.67851	0.0291996	0.429189	-3.318
LMAN1	-1.61829	21.7401	-2.67677	0.0292769	0.429189	-3.32035
HM13	-2.29045	21.1308	-2.66711	0.0297085	0.431006	-3.33333
MRC2	-1.48573	20.8754	-2.6659	0.0297627	0.431006	-3.33495
Q16768	2.59184	19.9203	2.66513	0.0297977	0.431006	-3.33599
NAGLU	-2.35092	21.1699	-2.66298	0.0298949	0.431006	-3.33888
B4DN54	-1.817	19.9828	-2.65222	0.0303864	0.432037	-3.35334
A0A0A1I8N2	-2.53672	24.1498	-2.64729	0.0306145	0.432037	-3.35998
ALG1	-3.09379	20.7372	-2.64245	0.0308399	0.432037	-3.36648
RBBP9	-1.44127	22.6748	-2.64178	0.0308714	0.432037	-3.36739
COTL1	-1.77103	24.9387	-2.64103	0.0309064	0.432037	-3.3684
GALNT1	-1.58933	18.8652	-2.63988	0.0309602	0.432037	-3.36994
HIST2H3A	2.04629	29.9383	2.63409	0.0312333	0.432037	-3.37773
VPS33A	-2.64453	21.1065	-2.63024	0.0314164	0.432037	-3.38291
ME2	-2.64955	23.8204	-2.62939	0.0314569	0.432037	-3.38405
DDI2	2.29758	20.5416	2.62929	0.0314616	0.432037	-3.38418
HIST1H2BD	2.45084	18.7763	2.62773	0.0315364	0.432037	-3.38629
NDUFA4	-2.04331	23.4084	-2.62665	0.0315883	0.432037	-3.38775
FAM98B	-2.2012	22.5777	-2.62636	0.0316019	0.432037	-3.38813
HEL57	-2.28761	26.0061	-2.62415	0.0317083	0.432037	-3.39111
SPTBN1	1.78045	25.2961	2.62175	0.0318239	0.432037	-3.39434
PMM2	-2.52426	22.332	-2.61091	0.0323521	0.433112	-3.40893
V5-2	-1.86399	20.362	-2.60458	0.0326647	0.433112	-3.41746
CYP51A1	1.61876	18.3236	2.60403	0.032692	0.433112	-3.4182
PDXDC1	-4.4559	22.3074	-2.60102	0.032842	0.433112	-3.42226
CRTAP	-3.88626	24.1181	-2.59898	0.0329435	0.433112	-3.42499
AP2M1	-2.56415	25.2807	-2.59336	0.0332264	0.433112	-3.43257
ARF1	-2.30691	25.5836	-2.58173	0.0338189	0.433112	-3.44824
UBE2Z	-2.58979	21.1297	-2.5767	0.0340789	0.433112	-3.45502
MYH14	2.92761	19.8578	2.57498	0.0341678	0.433112	-3.45734
NADSYN1	-2.4076	20.818	-2.57408	0.0342148	0.433112	-3.45855
PPT1	-2.29706	24.445	-2.57305	0.0342682	0.433112	-3.45993
MFF	-2.65473	20.0469	-2.57219	0.0343134	0.433112	-3.4611
SHROOM3	2.51532	20.3551	2.56345	0.0347726	0.433112	-3.47288
TMED3	-1.76817	19.9892	-2.558	0.0350621	0.433112	-3.48023
TIMP1	-1.85991	20.7357	-2.55339	0.0353089	0.433112	-3.48644
A0A0X9V9B3	-2.53319	19.6847	-2.55062	0.035458	0.433112	-3.49017
HYOU1	-1.84638	26.7579	-2.54685	0.0356621	0.433112	-3.49526
SNAP29	-2.90246	22.477	-2.53913	0.0360839	0.433112	-3.50567
RPA1	-1.65329	22.7118	-2.53757	0.0361696	0.433112	-3.50777
RPL26L1	-1.82733	20.7572	-2.53324	0.0364091	0.433112	-3.51361
THY1	-1.63358	19.7935	-2.53284	0.0364311	0.433112	-3.51415
SLC25A25	-2.32863	21.7581	-2.53106	0.0365303	0.433112	-3.51656
SERPINA4	-1.61133	24.0817	-2.52968	0.0366068	0.433112	-3.51841
RENBP	-3.79298	21.7262	-2.52941	0.0366223	0.433112	-3.51878
CRYL1	-1.42554	23.8831	-2.52718	0.0367464	0.433112	-3.52178
AGTRAP	-1.81582	19.2027	-2.52693	0.0367607	0.433112	-3.52212
UBE1L2	-1.92809	22.5431	-2.52689	0.0367628	0.433112	-3.52217
BTD	-1.74792	20.4652	-2.5245	0.036897	0.433112	-3.5254
TOMM5	-1.76856	20.7672	-2.518	0.0372643	0.433112	-3.53417
CD163	-3.58426	21.1984	-2.51368	0.0375107	0.433112	-3.54
GFPT2	-2.78917	22.3041	-2.51326	0.0375344	0.433112	-3.54056
TMEM11	-1.43486	19.5408	-2.51287	0.0375568	0.433112	-3.54109
PLCG2	-1.6254	20.8709	-2.51185	0.037615	0.433112	-3.54246
J7LKS8	3.09215	19.3088	2.50628	0.0379358	0.433112	-3.54998
NOMO3	-2.1318	22.9227	-2.50349	0.0380975	0.433112	-3.55374
TNPO3	-1.63397	20.2051	-2.49432	0.0386344	0.433112	-3.56612
A0A2R4LVM6	-2.21174	19.3932	-2.49118	0.0388198	0.433112	-3.57036
HCLS1	-2.05148	21.7156	-2.48947	0.0389211	0.433112	-3.57267
A0A1C8DT64	-3.60345	20.0504	-2.48413	0.0392393	0.433112	-3.57987
HLA-DRA1	-1.80396	24.8829	-2.48038	0.0394643	0.433112	-3.58493
NDUFAF4	-2.45561	21.2112	-2.48035	0.0394662	0.433112	-3.58497
IFIT5	-2.72706	21.1361	-2.47766	0.0396287	0.433112	-3.5886
IMPDH2	-1.85831	23.2966	-2.47746	0.0396407	0.433112	-3.58887
D9YZU9	2.06751	23.9861	2.47578	0.0397426	0.433112	-3.59114
TXNDC17	-1.90189	22.4791	-2.47562	0.0397523	0.433112	-3.59136
C1QBP	-3.77463	24.3119	-2.4748	0.0398019	0.433112	-3.59246
BPGM	1.63752	25.7546	2.47402	0.0398491	0.433112	-3.59351
VPS35	-2.38166	26.349	-2.47322	0.0398979	0.433112	-3.59459
I3L4N8	1.6775	19.8125	2.47277	0.0399252	0.433112	-3.5952
2023-09-15	-3.10807	21.2119	-2.46961	0.0401182	0.433112	-3.59946
BGN	1.5101	27.2174	2.46948	0.040126	0.433112	-3.59963
PMPCB	-2.988	22.408	-2.4693	0.0401372	0.433112	-3.59988
Q7Z2K5	1.72079	19.0368	2.46871	0.0401737	0.433112	-3.60068
IMPAD1	-1.44066	21.5571	-2.46724	0.0402634	0.433112	-3.60265
GCS1	-2.69048	25.718	-2.46497	0.0404033	0.433112	-3.60572
EXOC7	-1.95187	19.9518	-2.46358	0.0404893	0.433112	-3.6076
UFL1	-1.94931	22.9345	-2.46324	0.0405099	0.433112	-3.60805
ERAP2	-2.62215	20.9548	-2.46302	0.0405241	0.433112	-3.60836
LSS	-2.47298	22.3052	-2.46276	0.0405402	0.433112	-3.60871
UBLCP1	-1.69241	20.2721	-2.46199	0.0405876	0.433112	-3.60975
MRPL13	-1.72204	21.5653	-2.46163	0.0406098	0.433112	-3.61023
HIST1H1B	3.62939	22.9607	2.46134	0.0406277	0.433112	-3.61062
PCK2	-2.6631	25.1959	-2.46098	0.04065	0.433112	-3.6111
FUBP1	-3.34352	23.3397	-2.46084	0.0406587	0.433112	-3.61129
MGAT1	-1.5574	22.5648	-2.45852	0.0408029	0.433112	-3.61442
DKFZp781G125	-2.66208	20.8624	-2.45731	0.0408784	0.433112	-3.61606
RNF123	2.65357	22.0454	2.45575	0.0409757	0.433112	-3.61816
DHRS1	-2.13841	20.3789	-2.45537	0.0409999	0.433112	-3.61868
NT5DC2	-1.89528	20.0887	-2.45458	0.0410494	0.433112	-3.61975
HPSE	1.55619	19.3521	2.45441	0.0410597	0.433112	-3.61997
PLIN1	5.71879	25.7899	2.45405	0.0410828	0.433112	-3.62046
HEL-S-2a	1.56494	26.8308	2.45361	0.0411099	0.433112	-3.62105
NDRG3	-2.3329	20.9513	-2.45128	0.0412568	0.433112	-3.6242
NDUFA12	-1.42977	24.9161	-2.45061	0.0412987	0.433112	-3.6251
KDSR	2.10274	19.213	2.4457	0.0416093	0.433112	-3.63172
GMPR	2.49842	20.4096	2.44532	0.041634	0.433112	-3.63224
SSB	-1.661	21.604	-2.4446	0.0416798	0.433112	-3.63322
HNRNPA0	-2.54369	22.6753	-2.44217	0.0418345	0.433112	-3.63649
ATP6V1F	-1.9338	22.3378	-2.44215	0.0418359	0.433112	-3.63652
IGHV1-18	4.39842	20.2125	2.44201	0.0418447	0.433112	-3.6367
PPP2R5C	-1.53589	20.4262	-2.43531	0.042275	0.433112	-3.64574
MPO	2.27443	27.4195	2.4332	0.0424115	0.433112	-3.64859
A1E286	3.34411	19.6195	2.43248	0.0424581	0.433112	-3.64956
MRPL24	-2.66008	20.621	-2.43141	0.0425274	0.433112	-3.651
LRPPRC	-2.30583	24.2519	-2.43077	0.0425694	0.433112	-3.65187
C21orf33	1.70985	18.7955	2.42804	0.0427473	0.433112	-3.65556
DDX21	1.70111	18.0501	2.42684	0.0428253	0.433112	-3.65717
TUBB2B	-2.1043	24.7365	-2.424	0.0430121	0.433112	-3.66101
ATP6V1C1	-2.64796	20.4467	-2.41917	0.0433302	0.433112	-3.66752
ILF2	-2.30306	24.6021	-2.41543	0.0435785	0.433112	-3.67256
STEAP4	-3.5335	22.6312	-2.41334	0.0437182	0.433112	-3.67539
DYRK1B	-2.49106	21.6508	-2.41108	0.0438691	0.433112	-3.67843
PTRHD1	-1.97509	22.3884	-2.40326	0.0443968	0.433112	-3.68899
ASPN	2.1703	28.2346	2.40275	0.0444315	0.433112	-3.68968
HNRPF	-2.67338	22.589	-2.39754	0.0447867	0.433112	-3.6967
MPC2	-1.56528	22.9223	-2.39625	0.0448753	0.433112	-3.69845
FAM114A2	1.85951	19.0593	2.3961	0.0448854	0.433112	-3.69865
D9YZU5	1.43935	33.6706	2.3949	0.0449677	0.433112	-3.70026
UGGT1	-1.42695	25.6703	-2.39287	0.0451076	0.433112	-3.70301
FN3K	2.15336	23.135	2.39143	0.0452067	0.433112	-3.70494
NAA15	-2.82204	21.5985	-2.39091	0.0452426	0.433112	-3.70564
CD99	-1.29245	19.9099	-2.39005	0.0453024	0.433112	-3.70681
HSD3B7	-1.55442	20.3455	-2.3899	0.0453126	0.433112	-3.70701
TUBA1A	-2.01303	25.4416	-2.38846	0.0454123	0.433112	-3.70895
NAGA	-2.226	22.5156	-2.38817	0.0454329	0.433112	-3.70935
PTBP1	-2.91575	24.6151	-2.3864	0.0455556	0.433112	-3.71173
OGFR	-2.52982	20.8767	-2.38574	0.0456021	0.433112	-3.71263
OSBP	-3.37232	21.034	-2.38411	0.0457156	0.433112	-3.71482
LPA	3.34694	19.522	2.38379	0.0457379	0.433112	-3.71525
K4Q1G1	-2.60415	20.0247	-2.38247	0.0458304	0.433112	-3.71703
A0A1G4HQ05	2.06936	18.8573	2.38221	0.0458485	0.433112	-3.71738
SEC23A	-2.311	25.5692	-2.38182	0.0458757	0.433112	-3.7179
PLTP	1.81966	23.4697	2.38104	0.0459304	0.433112	-3.71895
Q6PIK1	1.727	26.1452	2.37243	0.0465395	0.434407	-3.73057
DYSF	-1.73843	19.642	-2.36964	0.0467387	0.434407	-3.73434
NDUFA9	-2.10174	24.8323	-2.3692	0.0467695	0.434407	-3.73492
A0A2U8J991	1.74368	18.3941	2.36886	0.0467943	0.434407	-3.73539
FPR1	-1.82958	19.431	-2.36836	0.0468297	0.434407	-3.73605
PRIC295	-2.04228	23.4309	-2.36651	0.0469624	0.434407	-3.73855
MP68	-2.73678	22.8705	-2.36616	0.0469878	0.434407	-3.73902
MRPL44	-1.42782	20.5601	-2.35581	0.0477377	0.434407	-3.75298
PKLR	2.46212	21.808	2.35502	0.0477953	0.434407	-3.75404
TMED10	-1.56958	25.8491	-2.35499	0.0477975	0.434407	-3.75408
SLC25A13	-2.59713	21.9107	-2.34931	0.0482145	0.434407	-3.76174
B4DVJ0	-1.85204	26.4026	-2.34856	0.0482696	0.434407	-3.76274
ABCF1	-2.07015	20.964	-2.34834	0.0482859	0.434407	-3.76304
MRPL49	-1.98291	19.9496	-2.34679	0.0484007	0.434407	-3.76513
Q70UQ0	-1.75592	21.4266	-2.34621	0.0484437	0.434407	-3.76591
GMDS	-1.48058	24.1419	-2.34541	0.0485027	0.434407	-3.76699
IFIT2	-1.70755	20.4408	-2.34389	0.0486155	0.434407	-3.76903
AIFM2	1.91013	18.9358	2.34282	0.0486954	0.434407	-3.77048
NDUFS3	-1.48973	25.2348	-2.34125	0.0488125	0.434407	-3.77259
KCTD12	-2.04603	24.5252	-2.33622	0.0491899	0.434407	-3.77938
SRPRB	-1.52163	22.7721	-2.33206	0.0495037	0.434407	-3.78498
