# Supplementary material for: Exploration of the combined role of immune checkpoints and immune cells in the diagnosis and treatment of ankylosing spondylitis: a preliminary study immune checkpoints in ankylosing spondylitis
Source: Arthritis Res Ther. 2024 Jun 4;26:115. doi: 10.1186/s13075-024-03341-6 (PMC11149331; doi:10.1186/s13075-024-03341-6)
Supplement: Supplementary file 4 — Supplementary Material 4 [file 13075_2024_3341_MOESM4_ESM.xlsx]

## Sheet: 1070 DEGs
1070 DEGs	logFC	AveExpr	t	P.Value	adj.P.Val	B
SBK1	-0.268962	7.98559	-6.23242	9.79348e-09	9.2292e-05	9.69246
TUBB	-0.226407	8.86591	-6.03662	2.42196e-08	9.2292e-05	8.84836
CD81	-0.382259	11.6098	-6.02711	2.53009e-08	9.2292e-05	8.80765
IL2RB	-0.557141	10.0592	-5.98394	3.0835e-08	9.2292e-05	8.62332
M6PR	-0.28378	9.06059	-5.946	3.66704e-08	9.2292e-05	8.46183
KIAA1600	0.345572	8.95662	5.8095	6.81331e-08	0.000142452	7.88483
HPS6	-0.287623	9.06499	-5.776	7.92405e-08	0.000142452	7.74421
MATK	-0.258341	7.84127	-5.71629	1.03615e-07	0.000161827	7.49455
RUNX3	-0.334997	9.49953	-5.69157	1.15738e-07	0.000161827	7.39158
MDH2	-0.210344	11.6168	-5.57854	1.91384e-07	0.000203157	6.92366
GIMAP6	-0.196134	8.68715	-5.55499	2.12401e-07	0.000203157	6.82676
TP53INP1	0.296036	9.27453	5.54284	2.24112e-07	0.000203157	6.77685
PDIA3P	-0.188064	7.74398	-5.54092	2.26017e-07	0.000203157	6.76898
HNRPR	-0.312614	8.95429	-5.51065	2.58276e-07	0.000216677	6.64493
FLJ20273	0.371931	8.65569	5.48558	2.88372e-07	0.000226804	6.54247
WDR67	-0.159824	7.609	-5.44873	3.38948e-07	0.00023838	6.39227
EIF4A1	-0.2307	10.8792	-5.44143	3.49942e-07	0.00023838	6.36261
PUF60	-0.279305	9.82082	-5.435	3.59919e-07	0.00023838	6.33648
PAPOLA	0.209321	9.9319	5.41251	3.97067e-07	0.00024182	6.24521
LOC88523	0.340111	8.90466	5.40866	4.03787e-07	0.00024182	6.22962
PCMTD1	0.369273	9.21816	5.39001	4.3798e-07	0.00024182	6.1541
ZDHHC18	0.398779	9.64046	5.37632	4.64862e-07	0.00024182	6.09877
LOC730316	-0.2964	10.1423	-5.36342	4.91649e-07	0.00024182	6.04673
SPAST	0.15645	7.6218	5.36194	4.94832e-07	0.00024182	6.04074
SLC25A5	-0.219086	11.9321	-5.35971	4.99629e-07	0.00024182	6.03178
DIMT1L	-0.206805	8.45658	-5.34906	5.23262e-07	0.000243879	5.98886
PKN2	0.254988	8.31045	5.27196	7.30102e-07	0.000311746	5.67959
ZC3HC1	-0.163375	8.28993	-5.26736	7.44705e-07	0.000311746	5.6612
PHACTR4	-0.141534	7.69558	-5.26021	7.67969e-07	0.000311746	5.63265
PDXP	-0.190736	7.884	-5.23997	8.37708e-07	0.000317409	5.55199
DDX47	-0.197331	8.41346	-5.23656	8.50043e-07	0.000317409	5.53842
ALDH9A1	-0.235754	11.0515	-5.2345	8.5759e-07	0.000317409	5.53022
PSMC4	-0.238889	7.65045	-5.1774	1.09476e-06	0.000388128	5.30371
VCPIP1	0.273918	8.29027	5.16819	1.13854e-06	0.000388128	5.26734
CCDC102A	-0.205577	7.47032	-5.16765	1.14119e-06	0.000388128	5.26518
SLC41A3	-0.144948	7.68435	-5.15277	1.2158e-06	0.000394826	5.20645
ARID1A	-0.206743	8.58567	-5.15126	1.22364e-06	0.000394826	5.2005
GEMIN4	-0.230974	8.07842	-5.12778	1.35194e-06	0.00042532	5.10804
NCALD	-0.262994	7.83934	-5.10378	1.49662e-06	0.000451265	5.01379
HECA	0.199148	8.72067	5.10228	1.50613e-06	0.000451265	5.00792
TINF2	-0.235686	9.80157	-5.09564	1.54902e-06	0.000453324	4.98189
TUBA1B	-0.203463	11.9333	-5.08285	1.63504e-06	0.000460808	4.93181
CD247	-0.378335	11.518	-5.081	1.64784e-06	0.000460808	4.92458
STAT5B	0.246706	8.95293	5.07456	1.69324e-06	0.000463211	4.89939
BAZ2B	0.335924	9.13808	5.06931	1.73116e-06	0.000463509	4.87887
FEM1C	0.249448	8.40768	5.0628	1.7793e-06	0.000466474	4.85345
NRD1	0.230703	10.3391	5.04513	1.91664e-06	0.000492224	4.78456
MAPRE1	-0.156736	10.1992	-5.03561	1.99491e-06	0.000492235	4.74748
CNOT2	-0.198122	9.03666	-5.02684	2.06974e-06	0.000500876	4.71337
HDAC1	-0.252859	9.96934	-5.00982	2.22279e-06	0.000527766	4.6473
SLC9A3R1	-0.270307	9.72896	-5.00393	2.2783e-06	0.000530927	4.62446
BAZ1A	0.226086	8.73052	4.99861	2.32959e-06	0.00053301	4.60384
GZMM	-0.350973	8.0555	-4.98377	2.47869e-06	0.000556997	4.54639
DNMT1	-0.285059	10.0306	-4.94317	2.93558e-06	0.00063692	4.38978
CDC37	-0.226373	11.4055	-4.93459	3.04212e-06	0.000648848	4.35679
ID2	-0.319464	9.55085	-4.89076	3.64797e-06	0.000746785	4.18875
C12orf35	0.283534	10.1576	4.88869	3.67933e-06	0.000746785	4.18083
IRAK2	-0.160588	7.45971	-4.88398	3.75169e-06	0.000749385	4.16282
CNO	-0.155599	8.19889	-4.87383	3.91209e-06	0.000769214	4.1241
NUP62	-0.178208	8.65236	-4.86829	4.00254e-06	0.000774892	4.10296
PPP4R1	0.275689	9.46652	4.85768	4.18134e-06	0.000787337	4.06254
BIRC2	0.25164	8.59592	4.85707	4.19195e-06	0.000787337	4.0602
ZNF207	-0.150166	8.94831	-4.8399	4.49872e-06	0.000820463	3.99489
FAM43A	-0.203953	7.89273	-4.83084	4.66921e-06	0.000831017	3.96051
SNRPB	-0.172093	9.73699	-4.82983	4.68867e-06	0.000831017	3.95666
DCP2	0.274541	10.0682	4.81313	5.02083e-06	0.000877529	3.8934
RTN3	0.167206	8.04659	4.80635	5.16216e-06	0.000889871	3.86774
CTSA	0.305538	9.02475	4.80136	5.26881e-06	0.000895983	3.84884
LRRC41	-0.166423	7.58085	-4.76773	6.04397e-06	0.00100075	3.72202
RNF149	0.305352	10.5733	4.75727	6.30713e-06	0.00103076	3.68265
LOC642755	-0.187505	8.45327	-4.75405	6.39019e-06	0.00103095	3.67057
C16orf58	-0.236571	8.77119	-4.74679	6.58178e-06	0.00104842	3.64328
SHOC2	0.209211	8.79635	4.73953	6.77857e-06	0.00106627	3.61607
PLEKHF1	-0.319535	8.40112	-4.73348	6.94719e-06	0.0010793	3.59338
RNF216	-0.142745	7.92211	-4.7234	7.23692e-06	0.0011106	3.55566
Septin 9	-0.277444	12.2872	-4.71912	7.36368e-06	0.00111644	3.53962
GPBP1	0.187355	8.80627	4.71318	7.54297e-06	0.00113001	3.51741
UBE4A	0.166131	8.55473	4.68972	8.29298e-06	0.00122775	3.42991
PDZD8	0.193176	7.49939	4.68475	8.46113e-06	0.00123808	3.41139
MAP2K4	0.171577	7.96269	4.67822	8.68676e-06	0.00125648	3.3871
RAB33B	0.280836	8.35436	4.67239	8.89322e-06	0.00127173	3.36543
C11orf2	-0.24991	9.81567	-4.66558	9.14037e-06	0.00129239	3.34013
EXOSC10	-0.165046	8.38348	-4.65677	9.46985e-06	0.00132409	3.30746
GSDM1	-0.148963	6.94902	-4.64358	9.98512e-06	0.0013808	3.25859
SMG7	0.15317	7.80829	4.63449	1.03557e-05	0.00141084	3.22498
SDHA	-0.171918	8.29218	-4.62731	1.0658e-05	0.00141084	3.19844
POLR2G	-0.170938	9.80471	-4.62488	1.07623e-05	0.00141084	3.18946
TTC4	-0.169179	8.69999	-4.62084	1.09377e-05	0.00141084	3.17455
SLU7	0.22205	8.53251	4.61957	1.09935e-05	0.00141084	3.16986
SQSTM1	-0.23445	10.952	-4.61717	1.10993e-05	0.00141084	3.16103
ADRB2	-0.277128	8.82754	-4.6099	1.14269e-05	0.00143656	3.13421
PDHB	-0.19744	10.1286	-4.60593	1.16094e-05	0.00143656	3.1196
DCTN4	0.151155	7.68295	4.59444	1.21541e-05	0.00147214	3.07733
LOC650761	-0.207805	7.04367	-4.58941	1.24004e-05	0.00147214	3.05883
ST8SIA4	0.182875	7.75159	4.57186	1.32976e-05	0.0015639	2.99445
SLC40A1	0.311625	8.74561	4.56879	1.34606e-05	0.00156597	2.98323
LOC643357	-0.262662	10.2894	-4.56457	1.36885e-05	0.00156597	2.96775
AGTPBP1	0.228941	8.3871	4.55295	1.43348e-05	0.00162513	2.92525
FYB	0.152239	9.39104	4.54316	1.49015e-05	0.00165969	2.88953
RGS2	0.329496	13.3545	4.54313	1.49034e-05	0.00165969	2.88941
RAB8B	0.261042	10.3333	4.54062	1.50523e-05	0.00166156	2.88026
RFTN1	-0.258699	9.61758	-4.53686	1.52782e-05	0.00166441	2.86654
GTPBP6	-0.207457	9.52999	-4.5358	1.53426e-05	0.00166441	2.86266
RPUSD2	-0.181306	8.20745	-4.52848	1.5793e-05	0.00169863	2.83601
INTS9	-0.161243	8.33729	-4.52435	1.60534e-05	0.001712	2.82095
KLRD1	-0.301958	8.02484	-4.51824	1.64454e-05	0.00173907	2.79873
LPAR5	-0.211503	8.45044	-4.51146	1.68912e-05	0.00177132	2.77411
ZNF281	0.250129	9.40894	4.509	1.70557e-05	0.00177379	2.76518
VIL2	-0.322764	9.85738	-4.49888	1.77497e-05	0.00183084	2.72846
FAM8A1	0.268306	8.50957	4.49192	1.82429e-05	0.00186642	2.70323
QARS	-0.197193	10.6901	-4.48461	1.87749e-05	0.00190535	2.67677
SERINC1	0.250005	9.14469	4.48145	1.90095e-05	0.00191373	2.66534
KLRC1	-0.158702	6.96598	-4.47681	1.93594e-05	0.00191825	2.64856
AKR1B1	-0.227692	9.29123	-4.47353	1.96105e-05	0.0019217	2.6367
FAM50A	-0.159455	9.71143	-4.46786	2.00515e-05	0.0019217	2.61624
CLK4	0.2197	7.77804	4.46477	2.02959e-05	0.0019217	2.60509
EOMES	-0.422603	9.0805	-4.46459	2.03105e-05	0.0019217	2.60443
CAPZA2	0.36128	10.0975	4.46039	2.06475e-05	0.00193902	2.58928
LOC653994	-0.169829	7.4209	-4.4538	2.11875e-05	0.00197499	2.56553
DEXI	-0.185328	8.36595	-4.44722	2.17396e-05	0.00201156	2.54186
ADA	-0.222915	8.44077	-4.43663	2.26588e-05	0.00205407	2.50377
MKLN1	0.163432	9.25972	4.43629	2.26888e-05	0.00205407	2.50256
LOC648024	-0.275674	8.91688	-4.41899	2.42724e-05	0.00212599	2.44051
LCOR	0.163654	8.60828	4.41596	2.45613e-05	0.00212599	2.42963
TNF	-0.180924	7.67701	-4.41588	2.45688e-05	0.00212599	2.42935
ZNF689	-0.151282	8.57495	-4.41219	2.49241e-05	0.00212599	2.41615
TMEM203	-0.149414	8.80159	-4.39936	2.61993e-05	0.00216214	2.37028
LOC399942	-0.196866	7.62772	-4.39777	2.63622e-05	0.00216214	2.36458
C1orf162	-0.173326	11.648	-4.39681	2.64597e-05	0.00216214	2.36118
MBOAT2	0.170667	7.40779	4.3921	2.6949e-05	0.00216555	2.34434
COMMD7	-0.164151	9.76252	-4.39144	2.70177e-05	0.00216555	2.342
ALKBH5	-0.168144	11.0599	-4.38416	2.7792e-05	0.00221351	2.31603
TMED3	-0.217513	9.3327	-4.37339	2.89759e-05	0.00225766	2.2777
GNA13	0.190597	9.61723	4.37236	2.9092e-05	0.00225766	2.27402
MXD4	-0.232083	9.73868	-4.37215	2.91156e-05	0.00225766	2.27328
PIM2	0.195076	9.64424	4.37008	2.93492e-05	0.00225766	2.26594
RAP2C	0.193817	8.41542	4.36944	2.94228e-05	0.00225766	2.26363
NXT1	-0.170109	8.27941	-4.36136	3.0356e-05	0.00231515	2.23495
IVNS1ABP	0.166828	8.517	4.35337	3.13082e-05	0.00236901	2.20658
CIRH1A	-0.161156	8.0565	-4.35229	3.14387e-05	0.00236901	2.20276
CLIC3	-0.360464	8.29386	-4.34531	3.22978e-05	0.0023908	2.17799
SNX13	0.141674	7.47732	4.34214	3.2694e-05	0.00240597	2.16679
LOC729021	0.398242	9.74368	4.33746	3.32899e-05	0.00242334	2.15021
CARD11	-0.263609	8.76663	-4.33549	3.35428e-05	0.00242334	2.14326
CDC42SE1	0.272399	9.16315	4.33481	3.36315e-05	0.00242334	2.14083
LOC648695	-0.18506	7.65749	-4.33404	3.37307e-05	0.00242334	2.13813
AFG3L2	-0.163086	8.26186	-4.3328	3.38928e-05	0.00242334	2.13372
APOBEC3G	-0.235003	8.59901	-4.32206	3.53218e-05	0.00251124	2.0958
CORO1C	0.226054	8.59379	4.31708	3.60051e-05	0.00253122	2.07821
TMEM5	-0.137636	7.92182	-4.31459	3.63507e-05	0.00253504	2.06944
MED13L	0.157165	7.5116	4.31379	3.64624e-05	0.00253504	2.06663
GPR114	-0.242817	7.91562	-4.30335	3.79518e-05	0.0026241	2.02988
ARHGAP21	0.221642	8.43066	4.30114	3.82758e-05	0.00263203	2.02208
GNPDA1	-0.156932	8.71685	-4.28163	4.12421e-05	0.00280061	1.95358
OSBP	-0.15151	9.02382	-4.28067	4.13949e-05	0.00280061	1.95019
ACTG1	-0.251049	12.8543	-4.2786	4.17229e-05	0.00280183	1.94295
PLSCR3	-0.27414	10.6695	-4.27775	4.18582e-05	0.00280183	1.93998
HNRPA1P4	-0.29865	8.84783	-4.2682	4.34122e-05	0.00284363	1.90654
POLE3	-0.198146	9.84792	-4.267	4.36125e-05	0.00284363	1.90231
SCRN1	-0.173558	7.64901	-4.25724	4.5265e-05	0.00290949	1.86821
LOC642489	0.283216	10.0185	4.25561	4.55475e-05	0.00290949	1.8625
COPA	-0.181946	9.9905	-4.25213	4.61536e-05	0.00293332	1.85038
TUSC4	-0.163606	9.21902	-4.25074	4.63986e-05	0.00293407	1.84552
USP15	0.261085	8.27681	4.24208	4.79517e-05	0.00296647	1.81533
SPHK2	-0.18027	8.463	-4.23998	4.83367e-05	0.00296647	1.808
ALPK1	0.309484	8.59938	4.2383	4.86452e-05	0.00296647	1.80217
LOC644774	-0.222707	9.43137	-4.23824	4.86571e-05	0.00296647	1.80194
PPP1R12A	0.184828	8.06591	4.23767	4.8763e-05	0.00296647	1.79995
YPEL5	0.260359	10.2874	4.2375	4.87945e-05	0.00296647	1.79936
DIS3L	-0.1776	8.29943	-4.22383	5.13912e-05	0.00309429	1.75183
SCYL2	0.162116	8.49268	4.21979	5.21843e-05	0.00312708	1.73779
MXD1	0.364406	11.3468	4.21638	5.28633e-05	0.00314172	1.72594
LOC652826	-0.159493	7.30587	-4.21349	5.34441e-05	0.00315747	1.71593
ATP5A1	-0.196082	11.5683	-4.21035	5.40817e-05	0.0031802	1.70506
C7orf53	0.181699	7.32673	4.20641	5.48941e-05	0.00321296	1.6914
ZFP36L2	-0.251259	8.70216	-4.20354	5.54933e-05	0.003233	1.68145
SRPK1	0.317484	9.00156	4.19978	5.62859e-05	0.00325471	1.66846
SP3	0.160729	7.86739	4.19933	5.63833e-05	0.00325471	1.66687
OSBPL8	0.229913	8.88346	4.19266	5.78211e-05	0.00332247	1.64381
UNC84B	-0.259542	12.2347	-4.17835	6.10237e-05	0.00347476	1.59443
ZC3HAV1	0.152058	8.44049	4.16581	6.39706e-05	0.00359377	1.55124
SIN3A	-0.171099	8.61645	-4.15943	6.55221e-05	0.00366458	1.5293
NCR3	-0.207939	7.62042	-4.15633	6.62898e-05	0.00368162	1.51864
NLRC4	0.220637	7.59286	4.14091	7.0232e-05	0.00385939	1.46576
PTGER2	-0.222875	8.49865	-4.137	7.12685e-05	0.00387384	1.45235
VPS35	-0.147299	9.03671	-4.13386	7.21093e-05	0.00389452	1.44162
STAT4	-0.261092	9.59808	-4.12723	7.39201e-05	0.00397526	1.41893
CCPG1	0.181139	8.01632	4.12121	7.56006e-05	0.00404833	1.39836
NADK	0.304531	9.11405	4.11724	7.67288e-05	0.00409134	1.38481
SAMM50	-0.204523	8.72816	-4.11495	7.73848e-05	0.0041089	1.37702
KCNJ15	0.284293	7.75421	4.11137	7.84249e-05	0.00413353	1.36481
PABPC4	-0.173566	10.2406	-4.10796	7.94279e-05	0.00416467	1.35319
GNAI3	0.219873	8.4053	4.09582	8.30991e-05	0.00430337	1.31187
PHF21A	0.224102	10.3077	4.09453	8.34994e-05	0.00430638	1.30747
TRIB1	0.264035	9.05988	4.09181	8.43453e-05	0.00431847	1.29826
PPP2R5A	0.229936	9.19424	4.08685	8.59144e-05	0.00433385	1.2814
CD160	-0.337429	7.99493	-4.08628	8.60985e-05	0.00433385	1.27945
CENPB	-0.20122	9.39324	-4.08233	8.73688e-05	0.00433853	1.26606
WDR68	-0.142182	8.43978	-4.08103	8.77921e-05	0.00433853	1.26164
C2orf29	-0.158052	9.50922	-4.07997	8.81366e-05	0.00433853	1.25806
KCTD20	0.15561	8.90003	4.07854	8.86048e-05	0.00433853	1.25322
C17orf62	0.180652	9.53323	4.07091	9.11465e-05	0.00442376	1.22737
DYSF	0.481121	10.1857	4.06873	9.18852e-05	0.00442691	1.21999
PAFAH2	-0.154057	7.84671	-4.06158	9.43496e-05	0.00451443	1.1958
ANPEP	0.367854	9.01235	4.05907	9.52285e-05	0.00452995	1.18733
THAP11	-0.152781	9.69932	-4.0586	9.5394e-05	0.00452995	1.18574
LOC645317	-0.180919	10.6091	-4.05731	9.58503e-05	0.00453451	1.18138
EID2	-0.140252	7.22833	-4.0473	9.94588e-05	0.00463901	1.14762
LOC645385	-0.330217	10.6747	-4.03843	0.000102765	0.00477194	1.11775
DNAJC8	-0.184309	10.2359	-4.03597	0.000103702	0.00478969	1.10946
ARS2	-0.151828	8.99943	-4.03443	0.000104289	0.00478969	1.1043
GZMK	-0.456099	9.70702	-4.02945	0.00010622	0.00485284	1.08755
IFRD1	0.232252	7.92966	4.0289	0.000106435	0.00485284	1.0857
SUMO2	-0.166344	9.82802	-4.02683	0.00010725	0.00487232	1.07874
HNRPM	-0.173366	9.4142	-4.02383	0.00010844	0.00490866	1.06866
ROD1	0.184461	10.9665	4.02012	0.000109926	0.0049224	1.05624
PTBP1	-0.164359	11.0748	-4.01911	0.000110334	0.0049224	1.05285
KLRG1	-0.324236	8.67885	-4.01822	0.000110699	0.0049224	1.04984
NT5C2	0.196228	10.2224	4.01117	0.0001136	0.00501408	1.02622
ACSL1	0.412289	10.9148	4.00433	0.000116485	0.00508976	1.00333
SH2D1B	-0.31607	7.79159	-4.00271	0.000117177	0.00510226	0.997927
CD96	-0.233599	8.83995	-4.00066	0.00011806	0.005123	0.991074
BOP1	-0.189893	8.27897	-3.99184	0.000121936	0.005273	0.961597
FAM108A3	-0.144455	7.70095	-3.98995	0.00012278	0.00529131	0.955304
PTCD1	-0.143206	7.80888	-3.98165	0.000126562	0.00541719	0.927625
PYGL	0.340473	10.5173	3.97636	0.00012903	0.00550411	0.910008
LOC728643	-0.262686	9.2428	-3.97335	0.000130455	0.00554128	0.899989
TRAPPC6A	-0.148463	7.88934	-3.97191	0.000131141	0.00554128	0.895209
PRKCH	-0.268563	10.192	-3.95781	0.000138049	0.00579069	0.848392
TMED4	-0.155831	8.58911	-3.94886	0.000142616	0.00596241	0.818715
SMCHD1	0.224425	7.84517	3.93832	0.000148177	0.00615398	0.783853
HOPX	-0.193073	7.68356	-3.93038	0.000152499	0.00631266	0.757649
FAM100B	0.20675	8.41134	3.92887	0.000153335	0.0063239	0.75267
CEP63	0.15556	8.18503	3.92808	0.000153776	0.0063239	0.750054
MFNG	-0.155638	10.4013	-3.92185	0.000157283	0.00644488	0.729504
MAP4K1	-0.194455	8.54934	-3.91864	0.000159119	0.00644488	0.718933
IMP3	-0.205107	10.2837	-3.91735	0.00015986	0.00644768	0.714702
MAN2A2	0.216353	7.97307	3.91475	0.000161369	0.00648111	0.706143
TOMM40	-0.167515	8.60811	-3.91357	0.000162062	0.00648111	0.702237
ATIC	-0.215902	9.4597	-3.91206	0.000162945	0.00648893	0.697288
CX3CR1	-0.34624	9.76677	-3.90867	0.000164952	0.00654813	0.686138
TUBA1C	-0.171162	10.4081	-3.90762	0.000165579	0.00655233	0.682685
CXCR6	-0.169426	7.08949	-3.90083	0.00016968	0.00666882	0.660404
PELI2	0.204552	8.36194	3.90013	0.000170112	0.00666882	0.658086
ECHS1	-0.158491	8.40641	-3.89912	0.000170732	0.00667232	0.654776
HCP5	-0.18804	11.2117	-3.88992	0.000176483	0.00685451	0.624609
RFWD2	0.146318	9.39522	3.88774	0.000177871	0.00688715	0.617478
PAN3	0.179134	9.50118	3.8824	0.000181315	0.00696794	0.600021
TBC1D14	0.213906	9.44081	3.88167	0.000181793	0.00696794	0.597625
NUDC	-0.210214	9.44928	-3.88109	0.000182172	0.00696794	0.595728
PROS1	0.325504	7.65705	3.87846	0.000183902	0.0069863	0.587127
SNRPD3	-0.16735	7.3605	-3.87783	0.000184319	0.0069863	0.585062
LOC388275	-0.226312	8.08564	-3.87623	0.000185378	0.0069863	0.579848
CANT1	0.20219	8.91581	3.87616	0.000185428	0.0069863	0.579605
S100A12	0.598775	11.1387	3.86543	0.000192695	0.00723842	0.544622
EPRS	-0.198612	9.2285	-3.85593	0.000199361	0.00746654	0.513681
AMY1C	-0.228223	11.7139	-3.8456	0.000206861	0.00767889	0.480088
PJA2	0.34625	10.9883	3.84089	0.000210372	0.0077634	0.464785
SF3B3	-0.17618	8.16437	-3.83087	0.000218019	0.00802209	0.432318
TOPORS	0.139401	7.68019	3.82764	0.000220542	0.00804543	0.421861
C16orf72	0.194107	8.84802	3.82615	0.000221711	0.00804543	0.417052
PYHIN1	-0.210742	8.03331	-3.82493	0.000222681	0.00804543	0.413087
LPXN	-0.203011	10.8008	-3.82436	0.000223129	0.00804543	0.411259
ITGA2B	0.472332	7.97279	3.81563	0.00023016	0.00822124	0.383058
LOC652755	0.187453	7.24988	3.81507	0.000230618	0.00822124	0.381253
GLOD4	-0.164652	8.49555	-3.80533	0.000238736	0.00843893	0.349815
SFRS5	-0.216682	10.3185	-3.79623	0.000246556	0.00866665	0.320535
GLG1	-0.207363	10.1625	-3.79475	0.000247851	0.0086879	0.315778
HCST	-0.194099	10.476	-3.79287	0.000249506	0.00870634	0.309734
HOXB2	-0.191439	7.31585	-3.79258	0.000249761	0.00870634	0.308805
TARP	-0.340817	8.13813	-3.79023	0.000251846	0.00870752	0.301254
MTPN	0.156649	11.2036	3.7896	0.000252415	0.00870752	0.299205
PHC2	0.144338	7.42469	3.78765	0.000254153	0.00872394	0.292972
ZSWIM6	0.181091	8.35184	3.78617	0.000255486	0.00872394	0.288222
XBP1	-0.263315	10.5124	-3.78581	0.000255812	0.00872394	0.287064
INTS8	0.151549	8.22687	3.78184	0.000259433	0.00877592	0.2743
YARS	-0.163225	9.06185	-3.78154	0.000259704	0.00877592	0.27335
AKR7A2	-0.150022	9.34813	-3.78118	0.000260036	0.00877592	0.272192
C3orf34	0.205012	10.3809	3.78108	0.000260125	0.00877592	0.271879
HIRIP3	-0.142359	7.56639	-3.77594	0.00026489	0.00891278	0.255398
MFSD11	0.234332	9.27148	3.77475	0.000266007	0.00892647	0.251579
ABCF1	-0.175041	8.64472	-3.77	0.000270498	0.00904553	0.236379
TNFAIP8L1	-0.200011	7.50519	-3.76886	0.000271585	0.00904553	0.232738
MRPS6	-0.160107	10.3781	-3.7677	0.000272694	0.00904553	0.229038
PTEN	0.239952	9.44781	3.76655	0.000273803	0.00904553	0.225357
SF3A3	-0.24667	9.1528	-3.76644	0.000273908	0.00904553	0.225007
LOC399900	0.216605	13.5246	3.76597	0.000274367	0.00904553	0.223486
PSMB10	-0.16254	11.9057	-3.76465	0.000275644	0.00905667	0.219272
PXN	0.189274	8.06363	3.75973	0.000280463	0.00912847	0.203543
AARS	-0.233018	9.20036	-3.75914	0.000281042	0.00912847	0.201671
SRF	-0.176015	8.97648	-3.75872	0.000281456	0.00912847	0.200334
SLC25A22	-0.138668	7.29431	-3.75662	0.000283541	0.00917244	0.193638
TXLNA	-0.151801	8.87049	-3.75415	0.00028602	0.00918855	0.185736
F13A1	0.422895	9.51423	3.75394	0.00028623	0.00918855	0.185073
PTGDS	-0.408231	7.76758	-3.75146	0.000288728	0.00924518	0.177186
TLE4	0.139388	8.2431	3.74397	0.000296423	0.0094435	0.153325
RPRC1	-0.155941	11.0579	-3.74185	0.000298637	0.00949002	0.146573
LOC651149	-0.297841	8.4069	-3.74105	0.000299481	0.00949287	0.144013
C5orf32	0.308242	8.55544	3.73982	0.000300769	0.00949682	0.14012
SLC2A8	-0.162126	7.45185	-3.7395	0.000301115	0.00949682	0.139078
SLMAP	0.189728	8.77663	3.73611	0.000304709	0.00956223	0.128317
PVRIG	-0.243183	8.93569	-3.73203	0.0003091	0.00965189	0.11534
CFL1	-0.14506	11.846	-3.72632	0.000315338	0.00972431	0.0972205
SORL1	0.353011	11.4677	3.72523	0.000316539	0.00972431	0.0937733
GSTP1	-0.167042	10.7194	-3.7237	0.000318237	0.00974379	0.0889223
SLC9A8	0.190039	8.07196	3.71959	0.000322839	0.00982079	0.0759062
FLJ35801	-0.147675	7.29535	-3.71937	0.000323093	0.00982079	0.0751917
DOK3	0.15129	7.30545	3.71466	0.000328449	0.0098805	0.0602871
TMEM88	0.163954	7.21076	3.71046	0.000333296	0.00997387	0.0470097
PCF11	0.142934	8.04727	3.71013	0.000333678	0.00997387	0.0459717
E2F3	0.23194	9.1156	3.70776	0.000336453	0.00998568	0.0384636
TLK1	0.197249	7.85254	3.70594	0.00033859	0.0100076	0.0327263
RB1CC1	0.183502	8.50115	3.69875	0.000347176	0.0101802	0.0100327
NCKAP1L	-0.165392	9.10835	-3.69583	0.000350722	0.0102164	0.000826225
FASN	-0.172496	7.91951	-3.69256	0.000354738	0.0102758	-0.00948943
CBLB	-0.203603	8.40212	-3.69217	0.00035521	0.0102758	-0.0106928
YWHAQ	-0.233409	10.998	-3.6848	0.000364429	0.0104942	-0.0339045
VIPR1	-0.152718	7.93902	-3.67892	0.000371937	0.0106374	-0.0523732
KLHL22	-0.193238	8.75763	-3.67461	0.000377537	0.0107731	-0.065906
BNIP2	0.219206	9.27092	3.67228	0.000380605	0.0108246	-0.0732357
REXO4	-0.149312	7.62266	-3.67003	0.000383575	0.010847	-0.0802721
CIRBP	-0.174458	10.4115	-3.6665	0.000388298	0.0109478	-0.0913531
LOC652489	-0.13931	8.29925	-3.66505	0.000390244	0.0109478	-0.0958773
MTMR3	0.14887	8.04513	3.66387	0.000391842	0.0109576	-0.0995776
JAK2	0.199072	7.66613	3.66136	0.000395262	0.0110288	-0.107445
NDUFA12	-0.225266	9.29062	-3.65748	0.0004006	0.0111284	-0.119586
NIP7	-0.156375	8.0875	-3.65564	0.000403152	0.0111529	-0.125333
PTGS1	0.248781	8.20051	3.65483	0.000404277	0.0111566	-0.127855
CHD7	0.141504	7.8869	3.6533	0.000406419	0.0111904	-0.132638
RHOC	-0.195919	8.90522	-3.65237	0.000407722	0.0111904	-0.135535
HNRNPA0	-0.156569	8.84967	-3.65206	0.000408169	0.0111904	-0.136526
RPA2	-0.171989	10.0384	-3.64876	0.000412837	0.011239	-0.146816
CXXC5	-0.224461	9.07685	-3.6448	0.00041852	0.0113261	-0.159186
EIF3G	-0.189776	10.5574	-3.64298	0.000421143	0.0113292	-0.164841
RALGDS	-0.178801	8.85184	-3.64234	0.000422078	0.0113292	-0.166845
RAB35	-0.1392	8.44027	-3.63456	0.000433537	0.0115341	-0.191077
ABLIM3	0.165638	7.10227	3.63018	0.000440119	0.0116497	-0.204705
DNAJA3	-0.142655	8.808	-3.62666	0.000445472	0.0117522	-0.215639
MED29	-0.139456	8.06398	-3.62142	0.000453566	0.0119352	-0.23192
AQP10	0.335846	7.57436	3.62094	0.000454304	0.0119352	-0.233391
CYB5R4	0.246306	9.21008	3.6188	0.000457654	0.0119982	-0.240034
LHFPL2	0.196131	7.6592	3.61595	0.000462155	0.0120454	-0.248881
SYT11	-0.246034	8.91193	-3.61087	0.00047027	0.0121676	-0.264617
TRIP12	0.195735	9.62034	3.61052	0.000470839	0.0121676	-0.26571
LPIN1	-0.202819	8.99149	-3.60989	0.000471852	0.0121676	-0.267653
LOC653438	-0.147244	8.33251	-3.60929	0.000472831	0.0121679	-0.269526
ARHGAP26	0.165048	7.31048	3.60596	0.000478241	0.0122328	-0.279809
ENOPH1	-0.176942	8.059	-3.60595	0.000478269	0.0122328	-0.279862
COTL1	0.226724	8.83549	3.60521	0.00047947	0.0122386	-0.282128
CSF3R	0.258933	11.0855	3.60098	0.000486468	0.012317	-0.295222
MGEA5	0.176875	11.0778	3.6004	0.000487432	0.012317	-0.297012
SERTAD2	-0.164029	9.70746	-3.5985	0.000490602	0.0123722	-0.302869
PSMG2	-0.176582	9.51842	-3.59561	0.000495468	0.0124506	-0.311786
NKG7	-0.429526	11.6008	-3.59357	0.000498945	0.0124607	-0.318104
LOC391811	-0.197247	9.25399	-3.59292	0.00050005	0.0124607	-0.320103
LOC441124	0.169469	7.63513	3.58061	0.000521496	0.0128425	-0.358034
ATXN7L3	0.144469	8.61207	3.57869	0.000524902	0.0129011	-0.363914
NELF	-0.159304	7.68825	-3.5724	0.000536274	0.0130531	-0.383268
CEACAM1	0.239617	7.96553	3.56223	0.000555118	0.0133824	-0.414446
C8orf55	-0.165995	7.86277	-3.55914	0.000560984	0.0134556	-0.423933
SNRK	0.187619	9.99134	3.55894	0.000561364	0.0134556	-0.424543
EIF4EBP2	0.150757	8.85798	3.55494	0.000569031	0.013602	-0.436786
DIP2B	0.156518	8.8312	3.55292	0.000572932	0.0136549	-0.442951
LRRK2	0.170388	7.97083	3.54331	0.000591883	0.0139742	-0.472312
ZNFX1	0.185454	9.34049	3.53959	0.000599384	0.0140984	-0.483673
CFLAR	0.234208	11.5947	3.5353	0.000608133	0.0142363	-0.496742
PRRG4	0.145262	7.7823	3.5345	0.000609773	0.0142363	-0.499172
SAMD3	-0.190709	8.00678	-3.53315	0.000612566	0.0142751	-0.503293
ITGAX	0.146827	7.97312	3.52958	0.000619978	0.0143492	-0.514139
S100A8	0.249556	14.3302	3.52938	0.0006204	0.0143492	-0.514752
C14orf106	0.186063	8.86966	3.52888	0.000621448	0.0143492	-0.516275
PTGDR	-0.15536	7.30007	-3.52312	0.000633642	0.0145772	-0.533795
CD7	-0.275731	9.8605	-3.52237	0.000635234	0.0145872	-0.536057
RNF141	0.164644	7.596	3.52031	0.000639664	0.0146335	-0.542323
EIF4A3	-0.141061	9.76215	-3.51752	0.000645712	0.0146937	-0.550804
NBEAL2	0.239299	9.43129	3.51241	0.0006569	0.0148945	-0.566288
LILRA5	0.270431	8.84895	3.51079	0.000660489	0.0149489	-0.571199
ZNF394	0.161934	9.77387	3.50955	0.000663259	0.0149608	-0.57497
SAE1	-0.157187	10.1015	-3.50915	0.000664141	0.0149608	-0.576168
C7orf27	-0.234861	8.52616	-3.50701	0.000668941	0.0150204	-0.582657
FURIN	0.206666	7.7348	3.50174	0.000680881	0.0152188	-0.598598
HLA-DMA	-0.235039	10.462	-3.50038	0.000683987	0.0152612	-0.602699
ZDHHC17	0.185495	8.04942	3.49745	0.000690744	0.0153423	-0.611555
RPP21	-0.159405	9.4564	-3.49535	0.000695639	0.0153992	-0.617916
LOC731985	-0.263169	10.6556	-3.49286	0.000701459	0.0154591	-0.62542
E4F1	-0.217428	8.76584	-3.49216	0.000703111	0.0154684	-0.627539
CCL4L2	-0.206956	7.78853	-3.48389	0.000722834	0.0157919	-0.652453
LOC390466	-0.170318	8.37214	-3.48131	0.000729114	0.015874	-0.660242
RBM14	-0.144244	9.18593	-3.47744	0.000738583	0.0160489	-0.671859
KIAA0319L	0.138861	7.55397	3.47233	0.000751304	0.0162168	-0.687232
LRAP	0.214053	12.9565	3.47121	0.000754124	0.0162415	-0.690604
ZFP106	0.167045	9.41655	3.46862	0.000760647	0.0163344	-0.698356
ATP6V0E2	-0.242848	9.38464	-3.46699	0.000764816	0.0163517	-0.703275
ALDOC	-0.181568	8.46298	-3.46678	0.000765349	0.0163517	-0.703902
IMP4	-0.157803	9.06881	-3.46519	0.000769404	0.0164013	-0.708657
KIDINS220	0.182907	8.72501	3.45906	0.000785282	0.0165805	-0.727038
NIT2	-0.231759	7.24813	-3.45755	0.000789242	0.0165983	-0.731563
FBLN5	-0.159531	7.35295	-3.45723	0.000790082	0.0165983	-0.732521
TSPAN32	-0.151801	8.64742	-3.45657	0.000791819	0.0166071	-0.734496
TSC22D4	0.194358	8.22666	3.455	0.000795953	0.016666	-0.739181
SLC27A3	-0.175162	8.92884	-3.45316	0.000800834	0.0167404	-0.744681
IRF8	-0.219979	9.61401	-3.44938	0.000810962	0.0168959	-0.755985
LOC648210	-0.272539	10.5408	-3.44888	0.000812307	0.016896	-0.757476
ICAM2	-0.173918	10.2411	-3.44782	0.000815192	0.016928	-0.760665
ZBTB34	0.152531	7.99202	3.44605	0.000819981	0.0169727	-0.765932
C1RL	0.214842	8.26958	3.43866	0.000840349	0.017195	-0.787996
ERGIC2	0.17322	7.87258	3.43742	0.000843806	0.0172181	-0.791688
SKAP2	0.245431	9.16569	3.43727	0.000844212	0.0172181	-0.79212
ZNF577	0.143803	8.13209	3.43606	0.000847611	0.0172594	-0.795733
GDI1	0.156809	8.48843	3.43138	0.000860863	0.0174166	-0.809679
SLK	0.143905	8.03867	3.43049	0.000863396	0.0174398	-0.812321
OSBPL5	-0.200538	7.7588	-3.42892	0.000867907	0.0175028	-0.817005
DGCR2	0.147558	8.38388	3.42836	0.000869496	0.0175068	-0.818649
VAMP3	0.137825	9.64911	3.42527	0.000878437	0.0176304	-0.827844
LOC653778	0.371568	11.6542	3.42338	0.000883933	0.0176365	-0.833448
SRBD1	0.141106	8.11614	3.41628	0.000904919	0.017915	-0.854533
RNF144B	0.192693	8.14128	3.41601	0.000905723	0.017915	-0.855331
CYFIP2	-0.151108	9.29554	-3.41581	0.000906308	0.017915	-0.855911
TMEM17	0.196784	10.8347	3.41471	0.000909608	0.017915	-0.859177
FLJ12078	0.15635	7.82352	3.41443	0.000910469	0.017915	-0.860026
TNFSF10	0.276958	10.6101	3.41421	0.000911125	0.017915	-0.860673
RPL22	-0.234007	10.3894	-3.41302	0.000914705	0.0179573	-0.864197
SPOCK2	-0.26781	11.3085	-3.40664	0.000934148	0.0183105	-0.88309
BASP1	0.303819	12.7822	3.40244	0.000947145	0.0185076	-0.8955
LRMP	0.16802	9.71243	3.39983	0.000955314	0.0186094	-0.903212
ALCAM	0.158548	7.74826	3.39487	0.000971051	0.0188867	-0.917882
NLRP12	0.199159	8.29548	3.39435	0.000972695	0.0188895	-0.919401
ZFP90	-0.156968	8.32391	-3.38767	0.000994269	0.0191637	-0.939094
LY96	0.410594	10.1644	3.38762	0.000994431	0.0191637	-0.93924
BRI3	0.213177	10.6646	3.38102	0.0010162	0.0194665	-0.958671
LPPR2	0.222308	8.06129	3.38098	0.00101633	0.0194665	-0.95879
STK3	0.155088	7.62121	3.37767	0.00102742	0.0196491	-0.968532
ENO1	-0.18101	11.6855	-3.37147	0.00104848	0.0198407	-0.986732
TGFA	0.178166	7.40644	3.37097	0.0010502	0.0198434	-0.988202
SKAP1	-0.194848	9.03402	-3.36971	0.00105455	0.0198659	-0.991909
AP1M1	-0.155464	9.50341	-3.36618	0.00106678	0.0200663	-1.00225
KLRB1	-0.379961	10.8476	-3.35851	0.00109381	0.0204183	-1.0247
MAGT1	0.309313	11.8145	3.35825	0.00109475	0.0204183	-1.02547
SEC61A1	-0.160771	9.81131	-3.35798	0.00109572	0.0204183	-1.02626
PSMB7	-0.150943	9.03688	-3.35598	0.00110288	0.02047	-1.0321
C14orf153	0.14937	9.29251	3.35225	0.00111638	0.0205688	-1.04301
DOCK8	0.169836	10.1493	3.34606	0.00113912	0.0208988	-1.06108
MBNL1	0.210315	9.11911	3.34547	0.00114129	0.0208988	-1.06279
MMD	0.298072	9.88546	3.34431	0.00114561	0.0209214	-1.06618
HMGN1	-0.190096	10.469	-3.34295	0.00115072	0.020956	-1.07016
SBNO2	0.210201	8.18254	3.34214	0.00115375	0.0209809	-1.07252
RCC2	-0.170115	9.38813	-3.34129	0.00115694	0.0210085	-1.07499
LOC645436	-0.272845	10.7964	-3.34024	0.0011609	0.0210502	-1.07806
ARHGEF18	-0.168266	10.9697	-3.33701	0.00117315	0.0212408	-1.08746
SAMD9	0.212527	9.36005	3.3333	0.00118734	0.0213559	-1.09823
HSDL2	0.194987	8.2068	3.33158	0.00119402	0.0214039	-1.10326
C15orf28	0.189894	8.20319	3.32857	0.00120573	0.0215219	-1.112
SLC22A4	0.278957	8.18814	3.32682	0.00121258	0.0215829	-1.11708
PRDX3	-0.197926	9.0443	-3.32597	0.00121591	0.0216037	-1.11953
NOL11	-0.142051	8.60997	-3.32523	0.00121884	0.0216037	-1.12168
TNFAIP2	0.205705	8.15201	3.32341	0.00122605	0.0216485	-1.12697
DKFZp761E198	0.301204	8.00186	3.32328	0.00122659	0.0216485	-1.12736
TNFAIP8	-0.161983	7.87722	-3.32129	0.00123452	0.0217342	-1.13314
C12orf41	-0.144588	8.657	-3.31975	0.00124066	0.021805	-1.13758
LOC284821	-0.180644	12.6428	-3.31891	0.00124407	0.0218345	-1.14003
ARL2BP	-0.140589	9.15654	-3.31366	0.00126535	0.0221463	-1.15522
PREX1	0.186369	8.3288	3.31305	0.00126785	0.0221592	-1.15699
LOC654103	0.359341	12.32	3.30898	0.00128464	0.0222952	-1.16877
NRGN	0.492203	10.4963	3.30846	0.00128679	0.0222952	-1.17026
EMP3	-0.148395	11.5699	-3.30831	0.00128744	0.0222952	-1.17071
RERE	0.147532	8.33113	3.30816	0.00128803	0.0222952	-1.17113
LOC643287	-0.260491	9.09445	-3.30716	0.00129222	0.022337	-1.17403
MFN2	0.207344	8.07908	3.30432	0.00130414	0.0225103	-1.18225
C19orf59	0.404906	8.9783	3.30388	0.00130598	0.0225103	-1.18351
CREB5	0.149601	8.07551	3.30349	0.00130762	0.0225103	-1.18463
LOC653226	-0.240096	9.59805	-3.30226	0.00131283	0.0225517	-1.18819
LSM2	-0.159752	9.32981	-3.30093	0.00131844	0.0226038	-1.19201
DARS	-0.159998	10.5605	-3.29772	0.00133217	0.0226667	-1.20128
EVL	-0.251753	10.6308	-3.29767	0.00133239	0.0226667	-1.20143
MAP3K2	0.165863	8.29962	3.29704	0.00133511	0.0226735	-1.20325
SMARCA4	-0.141775	8.93236	-3.29616	0.00133888	0.022679	-1.20578
TGFBRAP1	-0.149	7.15804	-3.29448	0.00134617	0.0227081	-1.21063
LYAR	-0.16592	8.76413	-3.29447	0.00134617	0.0227081	-1.21063
GALNT3	0.190424	8.4017	3.29389	0.00134872	0.0227142	-1.21232
TRPM6	0.216842	7.65418	3.29273	0.00135375	0.0227142	-1.21566
LOC644162	-0.167013	7.52019	-3.28888	0.00137062	0.0229665	-1.22673
PPIG	0.157789	7.7517	3.28716	0.00137823	0.0230633	-1.23168
MTF1	0.187502	8.70375	3.28517	0.00138708	0.0231806	-1.23741
ZNF395	-0.14061	8.34091	-3.28018	0.00140949	0.0234904	-1.25174
NOL7	-0.140357	9.94335	-3.2798	0.00141121	0.0234904	-1.25283
RBM25	0.143272	9.12435	3.27905	0.00141461	0.0235158	-1.25498
HECW2	0.17389	7.16792	3.27659	0.00142583	0.0236266	-1.26205
Septin 5	0.237617	9.70104	3.27635	0.00142691	0.0236266	-1.26272
TOB1	-0.140379	7.95356	-3.27261	0.00144413	0.0238198	-1.27345
DAPP1	0.142474	10.4607	3.2726	0.00144421	0.0238198	-1.27349
ZNF428	-0.163452	9.95777	-3.27251	0.00144459	0.0238198	-1.27373
RNF19B	0.17834	8.29677	3.27195	0.00144719	0.0238198	-1.27534
NAT10	-0.158504	8.06311	-3.26703	0.00147019	0.0240584	-1.28943
LOC402694	-0.229605	11.1816	-3.26233	0.00149249	0.0242656	-1.30289
CA5B	-0.163781	7.84489	-3.26155	0.00149623	0.0242949	-1.30512
BATF2	0.167268	6.92656	3.2585	0.00151089	0.0245013	-1.31383
SDPR	0.371292	10.194	3.25708	0.00151776	0.0245811	-1.31789
ST3GAL6	0.142435	7.53945	3.25584	0.00152376	0.0246247	-1.32141
IGFBP7	-0.142304	7.68796	-3.25572	0.00152437	0.0246247	-1.32177
BRD2	-0.145261	10.3144	-3.25523	0.00152676	0.0246317	-1.32317
C6orf62	0.143997	9.30259	3.25458	0.00152992	0.024651	-1.32501
C7orf41	0.303764	9.83435	3.2537	0.00153421	0.0246749	-1.32752
GNLY	-0.400496	9.74713	-3.25308	0.00153728	0.0246749	-1.3293
CUTL1	0.170194	8.35718	3.25258	0.00153971	0.0246824	-1.33071
KCNJ2	0.295303	8.93438	3.25103	0.00154733	0.024773	-1.33512
GIMAP1	-0.177331	8.7248	-3.24631	0.00157082	0.0249585	-1.34858
KIAA1539	0.22366	9.02673	3.24567	0.00157404	0.0249689	-1.3504
MRPL18	-0.140467	8.84124	-3.24427	0.00158106	0.0250023	-1.35438
GDE1	0.15924	8.13156	3.24413	0.00158176	0.0250023	-1.35478
RPLP0	-0.202944	9.78705	-3.23819	0.00161197	0.0252616	-1.37167
F5	0.276544	7.96595	3.23546	0.00162603	0.0254502	-1.37942
CMTM2	0.31563	11.1014	3.23435	0.00163178	0.025489	-1.38257
SLC26A8	0.145368	7.09118	3.22718	0.00166938	0.0259032	-1.4029
TREML1	0.236197	7.5077	3.22316	0.00169085	0.0261629	-1.4143
ZCCHC6	0.163115	7.92003	3.22297	0.00169185	0.0261629	-1.41483
EDG4	0.269205	9.83418	3.21984	0.00170876	0.0263517	-1.4237
BLZF1	0.263499	11.0868	3.21864	0.00171526	0.0263929	-1.42709
SUMO3	-0.143215	9.8715	-3.2176	0.00172093	0.0264423	-1.43003
CUTA	-0.137515	8.98297	-3.21492	0.00173556	0.0266021	-1.43759
BCL3	0.232235	9.00856	3.21325	0.00174479	0.0267111	-1.44232
NMT2	-0.139752	7.49674	-3.21208	0.00175126	0.0267639	-1.44562
ZNF22	-0.163314	8.4581	-3.21023	0.00176156	0.0268697	-1.45085
RPS4X	-0.244744	11.7553	-3.20891	0.00176891	0.0269491	-1.45456
GPR97	0.230853	7.63419	3.20672	0.00178119	0.0271034	-1.46073
ZNF669	0.137757	7.87811	3.20371	0.00179825	0.0272313	-1.46922
SSTR2	0.256931	9.56246	3.20095	0.00181398	0.0273555	-1.47699
IL17RA	0.235837	9.20558	3.20044	0.00181691	0.0273555	-1.47843
TLR1	0.222879	9.25868	3.20033	0.00181756	0.0273555	-1.47874
FAIM3	-0.259365	10.7473	-3.19823	0.00182961	0.0274223	-1.48464
RNF24	0.283259	10.0716	3.19805	0.00183068	0.0274223	-1.48516
RPS14	-0.169641	12.4874	-3.19723	0.00183539	0.0274223	-1.48745
CLEC4D	0.245653	7.33681	3.19358	0.00185669	0.0276503	-1.49773
TJAP1	-0.16191	8.54067	-3.19279	0.00186129	0.0276861	-1.49993
PLDN	0.144976	9.27831	3.19235	0.00186384	0.0276914	-1.50116
FN3KRP	-0.178061	8.46953	-3.19085	0.00187272	0.0277905	-1.50539
RASSF7	-0.154779	8.72071	-3.18561	0.00190387	0.0280541	-1.52009
WDR54	-0.156659	8.57685	-3.18367	0.00191552	0.0281271	-1.52552
GNG11	0.3921	10.1861	3.18225	0.0019241	0.0281609	-1.5295
LOC387867	-0.236434	11.8399	-3.18223	0.00192422	0.0281609	-1.52956
MGC52282	-0.141342	7.09948	-3.18218	0.00192454	0.0281609	-1.52971
RBP7	0.268367	8.55937	3.1789	0.00194448	0.0282992	-1.53889
HIGD2A	-0.162197	10.283	-3.17879	0.00194511	0.0282992	-1.53918
YOD1	0.284344	7.81409	3.17877	0.00194523	0.0282992	-1.53923
LOC441876	-0.155849	13.5949	-3.17793	0.00195042	0.0283419	-1.54161
RRAGD	0.221585	8.61891	3.17706	0.00195574	0.0283864	-1.54403
TLR4	0.24156	8.38201	3.17426	0.00197299	0.0285053	-1.55185
KRTCAP2	-0.162208	9.70233	-3.17285	0.00198175	0.0285663	-1.5558
PLAC8	-0.202403	10.4291	-3.17224	0.00198559	0.0285888	-1.55752
LOC644511	-0.252435	10.8729	-3.1707	0.00199516	0.028661	-1.5618
ZSCAN18	-0.189975	8.49512	-3.16752	0.00201518	0.0287927	-1.57069
TMCC3	0.149407	7.32474	3.16394	0.00203792	0.0289777	-1.58068
SERPINA1	0.1605	9.23198	3.16326	0.00204227	0.0290067	-1.58257
FLJ10213	0.143086	8.13853	3.16283	0.00204501	0.0290129	-1.58377
LOC642817	-0.290052	9.97949	-3.16139	0.00205422	0.0291041	-1.58776
GPR56	-0.362934	9.14391	-3.15821	0.00207482	0.029238	-1.59664
C3orf62	0.143592	7.72799	3.15673	0.00208445	0.0293408	-1.60077
MLL4	0.157356	8.40255	3.15484	0.0020968	0.0294817	-1.60602
LTA	-0.144629	7.94523	-3.15423	0.00210079	0.0295048	-1.60771
ZNF672	-0.150847	8.20511	-3.15385	0.00210327	0.0295068	-1.60876
LMOD3	0.280748	10.3725	3.15348	0.00210568	0.0295076	-1.60978
HLA-DPA1	-0.231486	11.7149	-3.1525	0.00211216	0.0295655	-1.61252
TLE3	0.162733	7.58377	3.14882	0.00213662	0.0297895	-1.62276
KIAA0492	0.164449	7.74087	3.14827	0.00214025	0.0297895	-1.62427
PCTP	0.175498	7.76552	3.14708	0.00214822	0.029838	-1.62758
RANGAP1	-0.18333	8.86733	-3.14212	0.00218173	0.0301701	-1.64134
NUMB	0.187762	10.5152	3.14045	0.00219312	0.0302944	-1.64597
BEX4	-0.139648	7.90004	-3.1285	0.00227622	0.0312366	-1.67903
SLAMF6	-0.160079	8.8631	-3.12421	0.00230677	0.0315478	-1.69088
BCL2A1	0.183522	7.72949	3.12322	0.00231387	0.0315478	-1.69361
DHRS3	-0.140643	7.70558	-3.12263	0.00231813	0.0315478	-1.69524
ADAR	0.141902	9.84078	3.12091	0.00233047	0.0316162	-1.69996
MEFV	0.165931	7.78108	3.12032	0.00233475	0.0316196	-1.70159
DOCK11	0.137843	10.1708	3.12004	0.0023368	0.0316196	-1.70237
PRKD2	0.142612	8.11499	3.11902	0.00234422	0.0316361	-1.70519
RALB	0.199008	11.0044	3.11883	0.00234556	0.0316361	-1.7057
SRXN1	0.288728	8.8168	3.11753	0.00235505	0.0316963	-1.70929
JAM3	0.262762	8.1528	3.1159	0.00236701	0.0317366	-1.71378
SCGB1C1	0.156498	7.07834	3.11574	0.00236814	0.0317366	-1.71421
NFE2L2	0.154796	9.3434	3.11499	0.00237372	0.0317438	-1.7163
MDH1	-0.154495	10.033	-3.1141	0.0023802	0.0317967	-1.71872
IRAK3	0.226388	8.12064	3.11051	0.00240686	0.0319493	-1.72861
KIAA1881	0.222827	7.49171	3.10969	0.002413	0.0319971	-1.73087
CSF1R	-0.230652	10.5848	-3.10688	0.00243404	0.0321649	-1.73858
MME	0.149425	8.05522	3.10664	0.00243588	0.0321649	-1.73925
PELI1	0.254985	9.2096	3.10544	0.00244495	0.032217	-1.74255
GIMAP4	-0.154409	11.9882	-3.09826	0.00249977	0.0326319	-1.76224
TRIM21	0.183481	8.8623	3.09753	0.00250537	0.0326351	-1.76422
KLHL2	0.222577	8.17853	3.09677	0.00251125	0.0326463	-1.76631
C20orf27	-0.150235	8.18284	-3.09056	0.00255985	0.0331071	-1.78332
SHROOM4	0.266687	10.7979	3.08795	0.00258053	0.0332719	-1.79045
ANXA3	0.378472	8.35492	3.08743	0.00258465	0.033288	-1.79187
LOC649049	-0.278212	10.9656	-3.08713	0.00258707	0.033288	-1.7927
WDR26	0.210004	8.59381	3.0813	0.00263386	0.0336834	-1.8086
SEMA4D	0.138634	10.9729	3.07832	0.00265815	0.0339315	-1.81674
GRINA	0.335256	9.57924	3.07688	0.00266994	0.0339722	-1.82066
ECH1	-0.145243	9.74881	-3.07266	0.00270479	0.0343383	-1.83216
LOC647436	-0.168246	8.16135	-3.0719	0.00271104	0.0343383	-1.83421
C5AR1	0.287887	10.4514	3.07129	0.00271616	0.0343383	-1.83588
PQLC3	-0.185012	9.33368	-3.07109	0.00271781	0.0343383	-1.83642
NUP214	0.189495	10.4951	3.06855	0.00273905	0.0345027	-1.84332
LOC653907	0.168332	7.49203	3.06544	0.0027653	0.0345566	-1.85178
LOC642161	-0.154119	7.59171	-3.06485	0.0027703	0.0345714	-1.85338
MSL3L1	0.143426	8.32044	3.06297	0.00278638	0.0346494	-1.8585
FKBP14	0.154682	9.55331	3.06214	0.0027934	0.0347011	-1.86074
C20orf111	0.142857	9.98901	3.05996	0.00281214	0.0348307	-1.86666
RHEB	-0.148067	8.91135	-3.05949	0.00281615	0.0348428	-1.86792
MICAL1	0.167869	8.81734	3.04934	0.00290496	0.0355604	-1.89543
TRAFD1	0.157624	8.3643	3.04868	0.00291081	0.0355627	-1.89721
LOC646043	0.188181	6.9813	3.04712	0.0029247	0.0356632	-1.90142
AGPAT9	0.222399	8.70196	3.04607	0.00293411	0.0357087	-1.90427
ZNF438	0.15596	7.52902	3.04525	0.00294143	0.0357632	-1.90648
ENTPD1	0.168663	8.19522	3.03634	0.00302243	0.0364581	-1.93052
GPSM3	0.162377	11.0802	3.03544	0.00303071	0.0364612	-1.93295
NCK1	-0.1437	8.73251	-3.03194	0.00306314	0.036781	-1.94237
ITGB3	0.26613	7.5029	3.03058	0.00307582	0.0368981	-1.94602
DDX3X	0.151167	9.18032	3.02985	0.00308273	0.036927	-1.94801
LOC653232	-0.186425	12.2124	-3.0297	0.0030841	0.036927	-1.9484
FLOT1	0.216544	9.40983	3.02722	0.00310747	0.0371362	-1.95508
GNB2	0.144046	8.06324	3.02617	0.00311741	0.0371843	-1.95791
LOC399744	0.242034	8.10872	3.02513	0.00312724	0.037209	-1.96069
H2AFJ	0.150955	8.13538	3.02407	0.00313731	0.037209	-1.96354
HNRPA1L-2	-0.178961	8.13218	-3.02392	0.00313877	0.037209	-1.96395
EAF2	0.164823	7.27261	3.02215	0.00315565	0.0372521	-1.96869
LOC388654	-0.242644	12.4811	-3.02154	0.00316146	0.0372838	-1.97032
AUTS2	-0.192873	7.96862	-3.02064	0.00317019	0.0372838	-1.97276
STX3	0.234599	9.34817	3.01792	0.00319641	0.0374173	-1.98004
SERPING1	0.241197	7.25851	3.0142	0.00323261	0.0376647	-1.99
IQSEC1	0.166534	8.94663	3.01413	0.0032333	0.0376647	-1.99019
INTS3	0.14948	8.49627	3.01226	0.00325168	0.0377037	-1.9952
CTSW	-0.246196	8.47603	-3.01204	0.00325383	0.0377037	-1.99579
GLO1	-0.15128	8.85359	-3.01093	0.00326481	0.0377679	-1.99877
CALM3	-0.152868	11.2664	-3.01027	0.00327138	0.0377679	-2.00054
NAB1	0.143129	7.82279	3.00885	0.00328544	0.0378613	-2.00433
APRT	-0.148303	8.96089	-3.00366	0.00333742	0.0383191	-2.01821
TCF25	-0.156819	9.80503	-2.99982	0.00337634	0.0386957	-2.02845
TGOLN2	-0.167357	10.053	-2.99667	0.00340862	0.0389376	-2.03686
ANTXR2	0.17235	9.79528	2.99655	0.00340982	0.0389376	-2.03717
NCF1C	0.219003	11.0117	2.99494	0.00342639	0.0390206	-2.04146
LOC642178	-0.137552	7.0714	-2.99219	0.00345495	0.0392392	-2.04879
LAG3	-0.194938	7.56437	-2.98998	0.00347808	0.0394664	-2.05468
SLC19A1	0.177351	8.02494	2.98861	0.00349248	0.0395714	-2.05833
RGL2	0.142189	8.21458	2.9885	0.00349363	0.0395714	-2.05862
CNDP2	-0.173599	10.5132	-2.98714	0.00350789	0.0396933	-2.06222
MEGF9	0.171086	8.15495	2.98571	0.00352311	0.0397979	-2.06604
MYL6	0.152189	13.3288	2.98411	0.00354011	0.0399182	-2.07029
EVI5	0.186917	8.96217	2.9827	0.00355506	0.0399436	-2.07401
WASPIP	0.148148	10.0805	2.98177	0.00356511	0.0399872	-2.0765
S100A10	-0.167986	11.9267	-2.98175	0.00356529	0.0399872	-2.07655
NACAP1	-0.155078	8.13282	-2.9767	0.0036198	0.0404903	-2.08994
TMEM184B	0.14387	7.88674	2.97587	0.00362882	0.0405192	-2.09214
FCGR3A	0.201888	8.32478	2.97336	0.00365626	0.0406812	-2.09879
NCF4	0.221066	9.38257	2.96898	0.00370461	0.0410377	-2.11038
RAB32	0.175776	9.38433	2.9678	0.00371771	0.0411161	-2.1135
HSD17B7	0.216639	12.3048	2.96776	0.00371822	0.0411161	-2.11362
TXNDC12	-0.183986	10.0203	-2.96733	0.00372301	0.0411329	-2.11475
MX2	0.219184	10.1695	2.96664	0.00373069	0.0411815	-2.11657
PCID2	-0.164323	9.48379	-2.9661	0.00373676	0.0412124	-2.118
GLTSCR2	-0.150483	12.948	-2.96494	0.0037498	0.0412839	-2.12108
STAT3	0.168871	8.85649	2.96439	0.00375592	0.0413151	-2.12251
CIB1	-0.156752	11.0277	-2.96377	0.00376295	0.0413257	-2.12417
CYBB	0.209781	9.27241	2.9602	0.00380334	0.0416909	-2.13358
REM2	0.178879	7.80872	2.9587	0.00382047	0.0418059	-2.13754
UROS	-0.142669	8.55761	-2.95688	0.00384123	0.0419237	-2.14232
DUSP19	0.216737	12.1622	2.95555	0.00385654	0.0420234	-2.14583
SLC22A15	0.150186	7.42273	2.95507	0.00386208	0.0420234	-2.1471
THBS1	0.155879	7.20322	2.95338	0.00388169	0.0421504	-2.15156
HSPA6	0.206043	9.58847	2.94969	0.00392467	0.0424335	-2.16127
STAT5A	0.15842	9.70981	2.94268	0.00400756	0.0431404	-2.17969
CPD	0.193292	9.01768	2.93892	0.00405271	0.0434037	-2.18956
GZMA	-0.336483	10.5633	-2.9377	0.0040674	0.0434869	-2.19275
LRRFIP1	0.189424	11.492	2.93559	0.00409308	0.0436267	-2.19829
LOC644063	-0.234331	8.17867	-2.93501	0.00410019	0.0436521	-2.19982
TRIM56	0.138373	8.56348	2.93384	0.0041144	0.0437294	-2.20287
LOC653829	0.189359	8.27319	2.93132	0.00414534	0.0439839	-2.20946
TNIP1	0.171892	9.91401	2.92664	0.00420333	0.0443376	-2.2217
ATG16L2	0.228599	9.05506	2.9259	0.00421257	0.0443978	-2.22363
MYO9B	0.152312	8.94946	2.92238	0.00425682	0.0447891	-2.23283
RPL13A	-0.241762	11.422	-2.91706	0.00432446	0.0452791	-2.24671
SEMA3E	0.168018	9.68523	2.91682	0.00432754	0.0452791	-2.24733
KLHDC8B	0.180025	7.87204	2.91639	0.00433308	0.0452886	-2.24846
SPI1	0.229989	10.3396	2.91604	0.00433756	0.0452978	-2.24937
LOC648852	0.289775	10.3478	2.9137	0.00436771	0.0455749	-2.25546
XRCC2	0.19999	9.79946	2.91308	0.00437575	0.0456209	-2.25708
MAP1LC3A	0.155742	7.91239	2.91253	0.00438287	0.0456269	-2.25851
HK2	0.147705	7.85697	2.91247	0.00438358	0.0456269	-2.25865
TLR5	0.234313	8.43914	2.91039	0.00441063	0.0456704	-2.26407
STX10	0.151999	9.60088	2.90964	0.00442042	0.0456704	-2.26602
TMED10P	-0.141991	9.42291	-2.90834	0.00443746	0.0457338	-2.2694
LOC389787	0.283511	12.5074	2.90628	0.00446463	0.0458033	-2.27477
BMP6	0.148034	7.50553	2.90622	0.00446539	0.0458033	-2.27492
PLEKHA1	-0.160827	8.80166	-2.90536	0.00447671	0.0458233	-2.27715
SAFB	-0.187963	8.66518	-2.9052	0.00447891	0.0458233	-2.27758
TRIM25	0.186402	8.65406	2.90033	0.00454369	0.0462604	-2.29021
C9orf164	0.205697	8.66348	2.89827	0.00457143	0.0462807	-2.29556
MOSC1	0.2665	8.49969	2.88985	0.00468612	0.0471384	-2.31734
C5orf41	0.142839	9.92583	2.88941	0.00469218	0.0471617	-2.31847
FCGBP	-0.145737	7.22102	-2.88871	0.00470192	0.0471842	-2.3203
PPBP	0.373347	11.5409	2.887	0.00472555	0.0473836	-2.3247
WDR18	-0.139474	8.49987	-2.88525	0.00475003	0.0474776	-2.32924
ENDOD1	0.1582	7.56329	2.8807	0.00481391	0.0477746	-2.34097
CBL	0.140545	8.55361	2.88028	0.00481989	0.0477963	-2.34207
ETS2	0.157524	8.13804	2.87819	0.00484955	0.047977	-2.34745
SH3BGRL2	0.299178	8.61615	2.87411	0.00490788	0.0484344	-2.35795
DENND3	0.207308	8.74445	2.87103	0.00495241	0.0487646	-2.36588
TACC3	0.155453	8.8462	2.8703	0.004963	0.0488306	-2.36776
TMEM55A	0.194195	7.97238	2.86791	0.00499776	0.0490575	-2.37388
LOC642035	0.159143	8.11378	2.86643	0.00501955	0.0491947	-2.3777
DGAT2	0.178708	7.77978	2.86517	0.00503803	0.0493374	-2.38093
TDRD1	0.185894	8.62589	2.8629	0.00507156	0.0496272	-2.38675
APOBEC3A	0.303676	8.46483	2.85529	0.00518558	0.0502666	-2.40626
ANXA2	-0.137509	8.83095	-2.8551	0.00518837	0.0502666	-2.40673
HTATIP2	0.146051	9.1073	2.85285	0.00522252	0.0504541	-2.41248
LOC347544	-0.201899	11.2454	-2.85041	0.00525982	0.0506811	-2.41872
MYO1F	0.205033	9.36323	2.84786	0.00529904	0.0509032	-2.42524
GPR18	-0.143869	8.01554	-2.84578	0.00533125	0.0510129	-2.43055
WDR51B	0.159983	8.1746	2.84529	0.00533884	0.0510129	-2.4318
CDA	0.279865	9.32153	2.84487	0.00534537	0.0510183	-2.43287
FGFBP2	-0.408571	9.53303	-2.84467	0.00534848	0.0510183	-2.43338
CMTM6	0.198762	10.2487	2.84447	0.00535157	0.0510183	-2.43389
PTGS2	0.201714	8.42568	2.83821	0.00545001	0.0517607	-2.44986
FAM116A	0.152581	8.54299	2.83757	0.00546002	0.0517841	-2.45147
GFOD1	-0.178174	8.32354	-2.8356	0.00549138	0.0520037	-2.45649
RNF165	-0.171804	7.42009	-2.8325	0.00554103	0.052231	-2.46438
HIST2H2AA3	0.231321	9.77072	2.83173	0.00555351	0.0522825	-2.46635
GZMB	-0.395489	10.2129	-2.82483	0.00566559	0.0531278	-2.48385
LOC651309	0.185657	9.11462	2.82269	0.00570092	0.0533783	-2.48929
LOC653158	0.206994	8.31144	2.81956	0.00575275	0.0536639	-2.49722
CHST12	-0.141666	7.77943	-2.819	0.00576212	0.0537115	-2.49864
SIRPB1	0.183127	7.83046	2.81363	0.0058521	0.0541783	-2.5122
SLC45A3	0.14008	7.25603	2.81318	0.00585977	0.0541783	-2.51335
HCFC1	-0.165858	9.29475	-2.81266	0.00586851	0.0541783	-2.51465
ABCA1	0.260691	9.04722	2.81196	0.00588046	0.0541783	-2.51643
MBD6	0.229599	9.78252	2.81176	0.00588389	0.0541783	-2.51694
KIR2DL3	-0.242916	7.69463	-2.80863	0.00593721	0.0544562	-2.52484
LBA1	0.189451	8.80506	2.80742	0.00595806	0.0544928	-2.5279
LOC390354	-0.221617	12.0483	-2.80473	0.00600433	0.0546553	-2.53467
IFIT5	0.170237	7.26922	2.80399	0.00601726	0.054662	-2.53655
WSB1	0.145089	8.73566	2.80321	0.00603065	0.0546756	-2.5385
RPL12	-0.167088	12.1441	-2.80108	0.00606781	0.0548544	-2.54387
COX17	-0.152791	9.62843	-2.79925	0.00609996	0.0549774	-2.54849
ASGR2	0.142773	7.56916	2.797	0.00613955	0.0551464	-2.55415
C14orf85	0.196719	12.8659	2.79633	0.00615125	0.0552121	-2.55581
FAM46C	0.47637	11.265	2.79543	0.00616726	0.0552588	-2.55809
MBD4	0.221377	11.0255	2.78283	0.00639449	0.0563645	-2.58971
C7orf50	-0.138463	9.31208	-2.78057	0.00643598	0.0565575	-2.59536
ATP6AP1	-0.14679	10.7157	-2.77941	0.0064573	0.0566262	-2.59825
PARP1	-0.178403	9.7159	-2.77648	0.00651181	0.0568665	-2.60559
PARP9	0.230967	8.94952	2.7749	0.00654121	0.0569665	-2.60952
TREML2	0.177558	7.91757	2.77463	0.00654626	0.0569665	-2.61019
ARID3A	0.196142	9.22194	2.77441	0.00655043	0.0569665	-2.61075
BCL6	0.144788	9.01066	2.76991	0.0066352	0.0573471	-2.62198
PRF1	-0.347246	10.1099	-2.76703	0.0066901	0.0576631	-2.62917
RPL27	-0.189108	12.5201	-2.76551	0.0067191	0.0578133	-2.63295
LOC642103	0.292874	8.42263	2.7654	0.0067213	0.0578133	-2.63323
MGAM	0.142855	7.3025	2.76203	0.00678619	0.0583316	-2.64162
KIAA0247	0.164992	9.04519	2.76151	0.00679615	0.0583375	-2.64289
FCGR3B	0.253069	12.0601	2.76089	0.00680828	0.058362	-2.64445
MGC18216	0.171028	7.86369	2.75955	0.00683439	0.0584663	-2.64779
PRO0628	0.172994	7.84401	2.75349	0.00695322	0.0592413	-2.66283
NFIL3	0.196537	8.74445	2.75252	0.00697249	0.0593251	-2.66524
CTNNAL1	0.211855	7.30948	2.75117	0.00699921	0.059472	-2.66858
BNIP3L	0.271777	9.09235	2.74953	0.00703192	0.0596629	-2.67264
EIF3H	-0.144292	9.98036	-2.74799	0.00706283	0.059851	-2.67647
SLC25A37	0.30195	12.2811	2.74713	0.00708016	0.0599574	-2.6786
RPL24	-0.143436	12.5875	-2.74411	0.00714109	0.060311	-2.68607
PAK1	0.163505	9.16201	2.74321	0.00715938	0.060425	-2.6883
ABI3	-0.16212	8.33477	-2.74199	0.00718409	0.0605929	-2.69131
FAM49B	0.17135	9.38787	2.7394	0.00723717	0.0609181	-2.69772
EIF3F	-0.153867	10.9521	-2.73398	0.00734908	0.0616128	-2.71109
GCA	0.236742	12.0791	2.73295	0.00737056	0.0617107	-2.71363
SHISA5	0.157085	11.1325	2.72945	0.00744387	0.0620766	-2.72225
RPL30	-0.138607	13.3481	-2.72567	0.00752382	0.0625424	-2.73156
PCNX	0.170375	9.60951	2.72564	0.00752457	0.0625424	-2.73164
CKAP4	0.202949	9.41391	2.7251	0.007536	0.062596	-2.73296
DMC1	0.140361	10.6805	2.722	0.00760214	0.0629377	-2.74057
LITAF	0.156594	13.0223	2.71792	0.00769024	0.0633752	-2.7506
KLRF1	-0.269953	8.65948	-2.71197	0.00782018	0.0641419	-2.76518
MTHFS	0.202085	8.91015	2.70919	0.0078817	0.0644885	-2.772
FBL	-0.193976	9.78636	-2.70799	0.00790823	0.0645901	-2.77492
MEPCE	-0.139214	8.52344	-2.70646	0.00794245	0.064733	-2.77867
PINK1	0.198149	8.94841	2.701	0.00806502	0.0654579	-2.79199
ABHD5	0.199248	9.03354	2.6989	0.00811276	0.0656002	-2.79712
PANX2	0.244046	8.67412	2.69827	0.00812709	0.0656288	-2.79866
MBTD1	0.167274	8.12638	2.69675	0.00816177	0.0656756	-2.80236
KIAA0408	0.146527	7.77622	2.69534	0.00819415	0.0658391	-2.8058
ETS1	-0.185452	11.2605	-2.69401	0.00822484	0.0659369	-2.80905
ITM2A	-0.150957	8.89439	-2.69196	0.00827213	0.066177	-2.81403
GMFG	0.152271	11.9011	2.68822	0.00835909	0.0664928	-2.82311
PSAP	-0.146026	12.8524	-2.68822	0.00835916	0.0664928	-2.82312
MFSD1	0.175863	10.0592	2.68596	0.00841223	0.0666068	-2.82862
RBM38	0.360527	10.2966	2.68558	0.00842112	0.0666068	-2.82954
IL8	-0.257021	8.0594	-2.68376	0.00846415	0.06685	-2.83396
PISD	0.185666	9.18768	2.67818	0.00859701	0.0672373	-2.84749
HIST2H2BE	0.221379	9.15645	2.67521	0.00866857	0.0676708	-2.85468
DUXAP3	0.14188	10.4947	2.67458	0.00868388	0.0677082	-2.85621
ADM	0.326478	10.4165	2.6741	0.00869533	0.0677536	-2.85736
TSTA3	0.238438	7.91554	2.6697	0.00880279	0.0681268	-2.86801
PTPRC	-0.138764	7.6242	-2.66945	0.00880887	0.068132	-2.86861
LMNB1	0.183456	7.47137	2.66718	0.00886472	0.0683539	-2.8741
B4GALT5	0.234847	10.0082	2.66527	0.00891194	0.0686683	-2.87871
FAM113B	-0.172634	9.64883	-2.66414	0.00893978	0.0687611	-2.88141
ANKRD9	0.190819	7.6604	2.65399	0.00919539	0.0700877	-2.90586
USF1	0.154083	7.79975	2.65087	0.00927523	0.0704403	-2.91335
EIF2AK2	0.257768	9.61283	2.64933	0.00931507	0.0705725	-2.91706
MARCKS	0.215529	10.8095	2.64871	0.0093309	0.0706135	-2.91853
CREG1	0.223014	8.94131	2.64593	0.00940308	0.0709638	-2.92521
MAPK8IP1	0.198443	6.84642	2.64426	0.00944665	0.0711616	-2.92922
ANKRD22	0.206434	7.28064	2.64211	0.00950296	0.0713516	-2.93436
C20orf3	0.19176	9.52416	2.63764	0.00962109	0.0718217	-2.94506
LOC652624	-0.193852	11.4159	-2.63755	0.00962348	0.0718217	-2.94528
C16orf7	0.146804	8.08858	2.6371	0.00963528	0.0718217	-2.94634
TMCC2	0.152319	7.04452	2.63693	0.00963976	0.0718217	-2.94674
UBE2N	-0.150275	8.84874	-2.63393	0.00972008	0.072249	-2.95392
P2RX1	0.194427	8.10105	2.63297	0.00974566	0.0722998	-2.9562
CYP4F3	0.163182	8.22859	2.6326	0.00975565	0.0722998	-2.95709
LOC649821	-0.178949	11.2683	-2.63192	0.00977399	0.0723931	-2.95871
LOC643284	-0.175639	12.5266	-2.6305	0.0098123	0.072504	-2.9621
HLA-DRA	-0.147524	12.9816	-2.6303	0.00981777	0.072504	-2.96258
GIMAP5	-0.186259	10.0416	-2.62889	0.00985603	0.0727439	-2.96595
RALBP1	0.141099	8.93259	2.62866	0.00986212	0.0727461	-2.96648
ZNF483	0.150626	8.44325	2.6269	0.00991012	0.0729719	-2.97068
PFKFB3	0.165341	8.32564	2.62616	0.00993029	0.0729923	-2.97244
IFNAR1	0.16726	8.87108	2.62095	0.0100736	0.0736582	-2.98483
STXBP2	0.177934	10.0023	2.61375	0.0102749	0.0746529	-3.00194
UBAP1	0.143999	9.19898	2.6125	0.0103103	0.0748239	-3.00492
ARHGAP9	0.143941	10.8216	2.61021	0.010375	0.0751799	-3.01033
PGLYRP1	0.305543	8.80011	2.60696	0.010468	0.0757501	-3.01804
NCF2	0.185952	10.9237	2.60651	0.0104808	0.0757993	-3.0191
C12orf57	-0.222012	9.64583	-2.60202	0.0106105	0.0762116	-3.02972
RASGRP1	-0.159394	8.66268	-2.60147	0.0106264	0.0762155	-3.03101
TAGLN2	0.18086	10.7921	2.60052	0.0106539	0.0762618	-3.03324
ITGAM	0.198462	10.1436	2.59948	0.0106844	0.0763931	-3.03571
RPS13	-0.138852	12.6071	-2.59883	0.0107033	0.0764854	-3.03724
CTSD	0.190576	8.78594	2.59806	0.0107258	0.0765298	-3.03906
NPL	0.192785	9.59412	2.59473	0.0108238	0.0769529	-3.04691
ARF3	0.15151	8.74632	2.59178	0.0109112	0.0772686	-3.05385
IL8RBP	0.143004	7.51207	2.58923	0.0109875	0.0776091	-3.05986
OBFC2A	0.179419	9.7077	2.58709	0.0110517	0.0779127	-3.06489
SLPI	0.264777	7.63048	2.58609	0.0110819	0.0780383	-3.06725
MYC	-0.159054	8.59728	-2.58535	0.0111041	0.0781259	-3.06898
CXCR3	-0.153202	7.77062	-2.58326	0.0111675	0.0784657	-3.07389
WDR6	-0.142055	9.40138	-2.57782	0.0113339	0.0791811	-3.08665
CCL3L3	-0.226329	7.49907	-2.57733	0.0113491	0.0791811	-3.0878
FTHL2	0.157953	9.83989	2.57702	0.0113586	0.0791811	-3.08852
ZMAT2	0.146327	9.50851	2.57582	0.0113956	0.0793139	-3.09133
IQGAP1	0.174971	10.1962	2.57491	0.0114238	0.0793802	-3.09346
LOC728653	0.137567	7.99507	2.57339	0.0114713	0.0794903	-3.09703
CASC3	0.159066	9.0514	2.57299	0.0114836	0.0795319	-3.09796
CBS	0.178844	7.22511	2.57254	0.0114977	0.0795859	-3.09902
GK	0.196088	8.41045	2.57205	0.0115131	0.0796483	-3.10017
HRASLS3	-0.158756	7.9087	-2.5702	0.0115707	0.0798279	-3.10447
FRAT1	0.148402	8.13138	2.56715	0.011667	0.0803239	-3.11162
SEPX1	0.196693	12.7621	2.56501	0.0117348	0.0805185	-3.11661
SIAH2	0.26515	8.30927	2.56389	0.0117704	0.0806749	-3.11922
REPS2	0.142107	7.66752	2.55977	0.0119022	0.0812243	-3.12881
LOC728481	-0.174956	12.536	-2.55813	0.0119554	0.0814641	-3.13265
RPS2	-0.145669	12.73	-2.55439	0.0120765	0.082102	-3.14133
IL6R	0.144812	7.79844	2.55003	0.0122194	0.0827604	-3.15145
NDST1	0.155029	7.41034	2.54838	0.0122742	0.0830866	-3.1553
DENND2D	-0.149864	9.71543	-2.54774	0.0122952	0.0831844	-3.15678
CPA3	0.175705	7.42277	2.54541	0.0123727	0.0836187	-3.16218
LOC646200	-0.174789	12.0276	-2.54512	0.0123821	0.0836376	-3.16284
FCGR1A	0.287309	7.94462	2.54331	0.0124428	0.0839123	-3.16705
HAVCR2	-0.138064	9.23353	-2.54007	0.0125518	0.0842857	-3.17455
PTPN4	-0.145127	8.76165	-2.53867	0.0125992	0.0844438	-3.17779
RAB5C	0.143053	8.15754	2.53672	0.0126652	0.0846478	-3.18229
MYST3	0.149451	10.3659	2.53627	0.0126805	0.0846478	-3.18332
DTWD2	0.173391	9.81615	2.5359	0.0126933	0.0846478	-3.18419
FAM126B	0.179482	8.21908	2.5352	0.0127172	0.0846478	-3.18581
RARRES3	-0.164906	10.7734	-2.53503	0.012723	0.0846478	-3.1862
PRNP	-0.164581	9.17966	-2.53248	0.0128102	0.0849517	-3.19207
LOC730432	0.170519	9.41598	2.52918	0.0129241	0.0854183	-3.19967
LOC400304	0.178027	7.75766	2.52322	0.0131322	0.0864197	-3.2134
LOC441775	-0.195142	11.591	-2.52299	0.0131405	0.0864197	-3.21395
IFNGR2	0.156191	11.7109	2.52031	0.013235	0.0866127	-3.2201
C13orf18	0.148032	8.29337	2.5202	0.0132389	0.0866127	-3.22035
USP49	0.198227	11.391	2.51687	0.0133572	0.0870936	-3.22799
HMGB2	0.188422	9.14122	2.51541	0.0134093	0.0872649	-3.23134
LOC651436	-0.274495	11.5812	-2.51455	0.0134404	0.0872723	-3.23332
TGFBR3	-0.258659	9.2868	-2.50968	0.0136159	0.0880035	-3.24446
MCOLN1	0.245474	8.93479	2.50783	0.0136835	0.0883043	-3.24871
FLJ20489	0.19951	7.85321	2.50485	0.0137924	0.0886888	-3.25551
OSCAR	0.177329	8.92891	2.50439	0.0138095	0.0887533	-3.25657
C20orf30	-0.140898	9.73333	-2.50392	0.0138268	0.0887992	-3.25765
PPP3R1	0.212514	8.43072	2.50082	0.0139414	0.0893271	-3.26473
CHSY1	0.166229	9.65641	2.49633	0.0141088	0.0897144	-3.27496
IKZF1	-0.409019	9.09402	-2.49593	0.0141237	0.089764	-3.27587
LOC649143	-0.355072	8.72757	-2.491	0.0143099	0.090535	-3.28709
ACP1	-0.156014	8.93636	-2.49081	0.014317	0.090535	-3.28751
SESN3	0.350285	9.57559	2.48884	0.0143919	0.0907587	-3.29199
AQP9	0.233083	12.2908	2.48675	0.014472	0.0910125	-3.29675
DPYD	0.138303	8.51382	2.48576	0.0145099	0.0910721	-3.29898
TMEM14B	-0.150019	9.20977	-2.4857	0.0145125	0.0910721	-3.29914
XK	0.270048	7.70846	2.48537	0.0145249	0.0910721	-3.29987
MAP2K1IP1	0.159648	9.20739	2.47319	0.0150003	0.0929868	-3.32744
TMEM14C	-0.139383	9.06	-2.47141	0.015071	0.0931958	-3.33147
GYG1	0.159706	9.77207	2.46641	0.0152713	0.0941105	-3.34276
CECR6	0.147619	7.60169	2.46222	0.0154405	0.0945778	-3.35218
FTHL12	0.182247	12.6424	2.46074	0.0155008	0.0948282	-3.35552
CD3G	-0.194729	8.06139	-2.45717	0.015647	0.0954446	-3.36355
SLC16A3	0.165637	10.8906	2.45467	0.0157499	0.0956993	-3.36915
KIAA0513	0.154567	8.72783	2.45229	0.0158488	0.096024	-3.3745
FLJ14213	-0.149147	8.0768	-2.45009	0.0159407	0.0963947	-3.37943
PGS1	0.191439	9.42168	2.44924	0.015976	0.0965621	-3.38133
CRYZ	-0.176953	7.97266	-2.44895	0.0159884	0.0965906	-3.38199
RXRA	0.15964	10.7807	2.44641	0.016095	0.0970017	-3.38766
SEMA4A	0.204795	9.0251	2.44051	0.0163457	0.0980897	-3.40086
HAL	0.143742	7.83787	2.43875	0.0164209	0.0983038	-3.40478
LOC341457	-0.142392	12.6053	-2.43752	0.0164739	0.0984833	-3.40753
SERPINB1	0.156206	10.1017	2.43675	0.016507	0.0985238	-3.40924
TKT	0.171682	11.5433	2.43575	0.0165502	0.0985862	-3.41147
SSH2	0.184569	10.3018	2.43558	0.0165577	0.0985862	-3.41186
CLEC1B	0.22984	8.04218	2.43409	0.0166224	0.0988544	-3.41519
PIK3AP1	0.141345	8.9508	2.43029	0.0167876	0.0992523	-3.42362
GM2A	0.170933	7.34759	2.4298	0.0168091	0.0992523	-3.42472
DNLZ	-0.165421	8.24756	-2.42974	0.0168118	0.0992523	-3.42485
BHLHB2	-0.150171	9.41028	-2.42525	0.0170097	0.10007	-3.43483
C2orf24	0.217371	8.97588	2.4235	0.0170874	0.100349	-3.43872
BPGM	0.139002	7.33841	2.42215	0.0171478	0.100413	-3.44173
IL32	-0.164617	9.08377	-2.42058	0.0172177	0.100682	-3.44519
SIRPA	0.155587	9.8487	2.41952	0.0172652	0.100762	-3.44754
WASF2	0.189727	9.49889	2.41425	0.0175034	0.101503	-3.45921
HLA-DMB	-0.140548	11.3503	-2.41277	0.0175708	0.101707	-3.46249
ASCL2	-0.159422	8.59105	-2.41225	0.0175946	0.101755	-3.46364
C14orf4	0.216011	9.1558	2.41025	0.017686	0.101923	-3.46806
SLC5A8	0.180892	8.15896	2.41018	0.0176892	0.101923	-3.46821
ITGB7	-0.182237	9.95104	-2.40251	0.0180441	0.1034	-3.48512
GZMH	-0.421261	10.0372	-2.39853	0.0182307	0.103902	-3.49387
CYP27A1	0.25716	8.7924	2.39551	0.0183738	0.104528	-3.50052
LOC647361	-0.143998	13.2314	-2.3952	0.0183883	0.104563	-3.50119
EBI2	-0.192312	8.91593	-2.39412	0.0184394	0.104568	-3.50356
XPO6	0.170862	10.6188	2.39319	0.0184838	0.104681	-3.5056
MSRB2	0.172961	9.17449	2.39209	0.0185365	0.104885	-3.50802
SLC45A4	0.146642	8.19014	2.38979	0.0186467	0.105366	-3.51306
HLA-C	0.196138	8.26066	2.38661	0.0188003	0.105901	-3.52003
NOD2	0.216383	8.45842	2.38243	0.0190033	0.106662	-3.52916
CARD8	0.158167	8.94418	2.38069	0.0190885	0.107046	-3.53296
NAT8B	0.152927	7.62995	2.37999	0.019123	0.107143	-3.53449
PLXDC2	0.14719	8.50381	2.37723	0.019259	0.10757	-3.54051
BCYRN1	0.182918	9.78288	2.37503	0.0193682	0.107905	-3.54531
SIPA1L2	0.213954	8.04471	2.36938	0.019651	0.108794	-3.55762
PTPRCAP	-0.174279	9.26162	-2.36499	0.0198734	0.109783	-3.56717
PLEK	-0.161084	11.1733	-2.36393	0.0199271	0.109839	-3.56946
LOC730820	0.189786	9.73138	2.36276	0.0199869	0.109952	-3.572
HNRNPL	0.141301	8.47597	2.35814	0.0202243	0.110943	-3.58201
APOB48R	0.141726	7.99054	2.35649	0.0203098	0.111173	-3.58559
ITPK1	0.166136	8.75653	2.35648	0.0203104	0.111173	-3.58561
LOC441087	0.15129	13.2776	2.35434	0.0204213	0.111621	-3.59023
YPEL3	0.182567	11.5274	2.35021	0.0206377	0.112378	-3.59916
CD8A	-0.235734	9.40839	-2.34927	0.020687	0.1125	-3.60118
PRO1853	0.148308	8.19148	2.3419	0.0210787	0.113941	-3.61707
FLJ40722	0.155318	8.95189	2.33489	0.0214574	0.11538	-3.63214
EXTL3	0.146243	8.07526	2.33248	0.0215891	0.115953	-3.63732
TMEM158	0.332173	8.97469	2.33176	0.0216284	0.116015	-3.63886
ARHGEF3	-0.141839	10.443	-2.33154	0.0216404	0.11603	-3.63933
NFIX	0.243215	7.82264	2.32949	0.0217533	0.116486	-3.64373
SH3GLB1	0.155497	9.87483	2.3289	0.0217855	0.116533	-3.64498
AKR1C3	-0.19884	8.08117	-2.32036	0.0222613	0.118101	-3.66325
MBOAT7	0.199305	10.4567	2.31966	0.0223004	0.118209	-3.66473
PGD	0.186222	10.5851	2.31667	0.0224697	0.118956	-3.67112
ASPRV1	0.13935	7.62924	2.31577	0.0225206	0.119075	-3.67303
FTHL3	0.166004	10.721	2.3151	0.0225587	0.119177	-3.67446
PNPLA2	0.248186	8.67916	2.31049	0.0228225	0.119978	-3.68428
FOXN2	0.160884	9.4302	2.31045	0.0228247	0.119978	-3.68436
MYL9	0.162995	7.1436	2.3027	0.0232738	0.121425	-3.7008
ALAS2	0.317555	9.9318	2.30012	0.0234251	0.121662	-3.70627
ROPN1L	0.177723	8.03317	2.29632	0.0236497	0.122371	-3.71431
CD6	-0.177898	10.0558	-2.29606	0.0236653	0.122402	-3.71487
FAM73A	0.146123	9.26365	2.28102	0.0245724	0.125904	-3.74657
ACRBP	0.184762	8.70154	2.27929	0.0246788	0.126346	-3.7502
RHOB	0.159441	8.4315	2.2683	0.0253638	0.128149	-3.77324
TFDP1	0.188116	8.91997	2.25786	0.0260296	0.130306	-3.79502
PILRA	0.142725	9.22566	2.25763	0.0260446	0.130306	-3.79551
VNN1	0.14321	7.31038	2.25723	0.0260702	0.130306	-3.79633
MAST3	0.143847	9.70385	2.25487	0.0262235	0.130692	-3.80126
FAM104A	0.254961	10.801	2.25299	0.0263455	0.131196	-3.80516
FLJ22662	0.177039	11.2861	2.24656	0.0267681	0.132526	-3.81852
ZNF14	0.142981	10.9535	2.24639	0.0267792	0.132526	-3.81887
HLA-DQA1	-0.304859	9.79376	-2.24618	0.0267933	0.132534	-3.81931
EIF2AK4	0.166411	9.23701	2.24534	0.0268487	0.132592	-3.82104
IGF2BP2	0.310741	9.99932	2.2435	0.0269711	0.132891	-3.82486
CASP5	0.165834	7.23442	2.24169	0.0270914	0.133223	-3.82859
ST6GALNAC2	0.144879	8.03972	2.23937	0.0272467	0.133629	-3.83339
CRIP1	-0.185358	11.1999	-2.23735	0.0273829	0.134132	-3.83757
GPR146	0.150292	7.31912	2.2335	0.0276437	0.13496	-3.84552
SAT1	0.143623	12.3481	2.23322	0.0276628	0.134978	-3.8461
HK3	0.176505	9.24709	2.22754	0.0280516	0.136397	-3.85779
TNFSF13B	0.183073	10.4582	2.22708	0.0280836	0.136397	-3.85875
CDC34	0.268514	9.36088	2.22566	0.0281815	0.136673	-3.86166
RPL15	-0.14398	11.4717	-2.22529	0.0282069	0.136732	-3.86242
NCOA4	0.13961	13.3691	2.21513	0.028918	0.138895	-3.88326
CYP1B1	0.200814	8.41259	2.21415	0.0289875	0.138995	-3.88527
CDKN1C	-0.153966	7.48915	-2.21406	0.0289941	0.138995	-3.88546
SELL	0.183979	11.5525	2.21013	0.0292735	0.139961	-3.89348
NMI	0.183525	9.25037	2.20728	0.0294782	0.140406	-3.89931
ADAM8	0.15153	9.69734	2.20462	0.02967	0.140947	-3.90473
TSPAN9	0.220395	8.19314	2.19859	0.0301089	0.14228	-3.917
CD2	-0.156311	10.4488	-2.19757	0.0301836	0.142423	-3.91907
LOC728519	0.170431	7.87719	2.19756	0.0301846	0.142423	-3.9191
MICALCL	0.191986	7.96911	2.1971	0.0302181	0.142492	-3.92003
RGL4	0.16982	8.79437	2.19659	0.0302556	0.142598	-3.92106
LOC728973	-0.181157	10.4692	-2.19539	0.0303445	0.142757	-3.92351
ADIPOR1	0.278862	11.5343	2.19524	0.0303555	0.142757	-3.92381
RPS5	-0.160451	12.2062	-2.19521	0.0303575	0.142757	-3.92387
FLJ44124	0.151612	12.0993	2.19151	0.0306319	0.143498	-3.93138
DSC2	0.156179	7.5771	2.18759	0.0309247	0.144453	-3.93932
LOC646483	-0.166929	11.6109	-2.18704	0.0309657	0.144533	-3.94043
ITPR3	-0.15893	9.19165	-2.18263	0.0312987	0.145351	-3.94935
LOC283412	-0.155671	10.7946	-2.17106	0.0321861	0.147983	-3.97265
LOC158345	-0.164725	11.1497	-2.17076	0.0322094	0.147995	-3.97326
ALOX12	0.162758	7.62198	2.17072	0.0322123	0.147995	-3.97333
TLN1	0.150412	9.73338	2.16992	0.0322746	0.148205	-3.97494
HIST2H2AC	0.169511	8.88717	2.16983	0.032282	0.148205	-3.97513
EDG1	-0.147281	8.54324	-2.16617	0.0325675	0.149029	-3.98246
ITGB5	0.137867	7.50431	2.16165	0.032924	0.149952	-3.99153
TUBB1	0.225406	11.2586	2.16029	0.0330321	0.150009	-3.99425
ALPP	0.15177	12.032	2.14848	0.0339816	0.152887	-4.01782
AMICA1	0.145743	11.5797	2.1467	0.034127	0.153212	-4.02137
ZNF185	0.158156	8.94318	2.14568	0.0342106	0.153423	-4.0234
NT5M	0.150241	7.21465	2.14492	0.0342727	0.153593	-4.02491
PSTPIP2	0.164264	8.4242	2.14394	0.0343532	0.153753	-4.02685
MPP1	0.241009	10.5232	2.14333	0.034403	0.15384	-4.02806
SLC2A3	0.170205	12.0002	2.13887	0.0347722	0.154948	-4.03692
RNF10	0.290166	9.44827	2.13697	0.0349296	0.155426	-4.04067
TMEM71	0.142531	10.5674	2.13517	0.03508	0.155747	-4.04424
MSN	0.1575	11.6059	2.13297	0.0352651	0.156149	-4.0486
LILRA3	-0.311666	8.94755	-2.12854	0.0356388	0.157084	-4.05735
ZNF486	0.14511	13.222	2.1277	0.0357102	0.15718	-4.05901
TNFAIP6	0.230368	8.58309	2.12678	0.0357885	0.15731	-4.06082
LAIR2	-0.195673	7.53676	-2.12604	0.0358513	0.157414	-4.06228
STX11	0.160388	10.0914	2.12442	0.0359901	0.157695	-4.06548
LOC554223	0.137634	7.14222	2.12377	0.0360459	0.157827	-4.06676
GLRX5	0.269198	12.436	2.12137	0.0362519	0.158295	-4.07149
GABARAPL1	0.170536	8.83545	2.11879	0.0364744	0.158602	-4.07656
CCR7	-0.238143	10.4653	-2.11421	0.0368725	0.159397	-4.08555
CEBPD	0.148976	11.5431	2.10892	0.0373375	0.160634	-4.09592
PRAM1	0.146733	8.90273	2.10627	0.037572	0.161092	-4.1011
MMP9	0.381087	10.1101	2.10367	0.0378034	0.161754	-4.10618
C1orf24	0.171804	11.6944	2.1007	0.0380697	0.162231	-4.11198
EMR3	0.17525	9.09685	2.09267	0.038797	0.164274	-4.12762
LOC441268	0.170869	8.29814	2.09213	0.0388459	0.164426	-4.12866
KIAA1598	0.156608	8.03753	2.08877	0.0391542	0.165016	-4.13519
LOC127295	-0.171766	10.5227	-2.08808	0.0392178	0.165061	-4.13653
HIST1H4H	0.165485	7.65867	2.08416	0.0395802	0.165876	-4.14412
SNRPF	-0.137966	9.18488	-2.08047	0.0399243	0.166802	-4.15126
TMEM140	0.159387	10.2457	2.07817	0.0401398	0.167258	-4.1557
SLC38A5	0.168876	7.59607	2.07776	0.0401784	0.167364	-4.15649
HLA-DRB3	-0.191905	9.60187	-2.07508	0.0404309	0.168026	-4.16166
HSPC268	0.169297	9.79972	2.07258	0.040668	0.16851	-4.16648
PIK3IP1	-0.16974	10.2732	-2.07047	0.0408694	0.169011	-4.17055
EEF1G	-0.151481	12.2251	-2.06963	0.0409494	0.169231	-4.17216
LOC153561	0.144187	8.29759	2.069	0.0410101	0.16937	-4.17338
LOC647389	0.148239	8.96886	2.0658	0.0413167	0.17019	-4.17951
C19orf22	0.183588	12.9229	2.06085	0.0417967	0.171493	-4.18902
CRISPLD2	0.234601	9.75163	2.05975	0.0419039	0.171653	-4.19113
RNF213	0.155462	9.24854	2.03544	0.0443331	0.177502	-4.23743
LOC401233	0.183782	7.46727	2.03141	0.0447476	0.178706	-4.24507
CCL5	-0.176683	12.1722	-2.02725	0.0451781	0.179621	-4.25292
PKM2	0.15319	7.91217	2.02258	0.0456672	0.180716	-4.26174
ST6GALNAC4	0.179408	8.15616	2.02145	0.0457857	0.180973	-4.26386
IFIT2	0.270916	10.9056	2.01376	0.0466005	0.182856	-4.27831
AP2A1	0.138637	7.52002	2.01307	0.0466742	0.183089	-4.2796
HP	0.15379	7.19818	2.0055	0.0474901	0.185307	-4.29377
SH2D1A	-0.146272	9.14337	-2.00449	0.0476007	0.185623	-4.29567
NDUFB3	0.158437	10.3158	2.00361	0.0476963	0.185881	-4.29732
LOC652968	0.14894	8.28272	2.00251	0.0478161	0.186168	-4.29937
BEST1	0.153391	8.41936	2.00117	0.0479623	0.186398	-4.30186
SLC6A8	0.219412	7.84334	1.99376	0.0487799	0.18865	-4.31566
IRS2	0.173757	8.5381	1.9921	0.0489642	0.189149	-4.31874
LOC440348	0.143932	8.48415	1.98654	0.0495875	0.190595	-4.32906
